# Supplementary material for: Loss of SNORA73 reprograms cellular metabolism and protects against steatohepatitis
Source: Nat Commun. 2021 Sep 1;12:5214. doi: 10.1038/s41467-021-25457-y (PMC8410784; doi:10.1038/s41467-021-25457-y)
Supplement: Supplementary file 3 — Source Data [file 41467_2021_25457_MOESM3_ESM.xlsx]

## Sheet: Fig 1
a.CHO 2E4. PALM/Apt Inducers Death
	WT	WT	WT	mutant 2E4	mutant 2E4	mutant 2E4
BSA	3.3	3.55	4	2.03	4.7	1.8
PALM	50.7	51.36	47	13.92	16.6	11
DMSO	3.09	3.65	3.71	2.06	2.31	2.44
ACT	38.65	37.68	38.58	40.77	42.06	40.82
STR	49.32	46.82	52.02	43.6	44.16	47.8
b.CHO 2E4. Palmitate DCF
	WT	WT	WT	mutant 2E4	mutant 2E4	mutant 2E4
BSA	1	1	1	1	1	1
Palmitate	19.35	15.32	15.05	3.24	3.4	4.24
d.CHO I5 2E4. Gene Expr
	WT	WT	WT	mutant I5	mutant I5	mutant I5	mutant 2E4	mutant 2E4	mutant 2E4
SNHG3	1.1	0.92	0.88	0.54	0.42	0.39	0.6	0.48	0.41
SNORA73A/B	1.05	1.1	0.9	0.54	0.6	0.4	0.72	0.45	0.49
e. CHO I5. PALM DEATH
	WT	WT	WT	mutant I5	mutant I5	mutant I5
BSA	3.3	3.55	4	3.38	3.5	4.5
PALM	44	47	45	32	32	29.5
f. CHO I5 E4. Palm DCF
	WT	WT	WT	mutant I5	mutant I5	mutant I5
BSA	1	1	1	0.980699	1.26024	1.1631
Palmitate	19.4978	21.0709	17	1.29725	2.36183	2.84672
g. shSNHG3 gene expr
	WT	WT	WT	mutant 2E4	mutant 2E4	mutant 2E4	shSCR	shSCR	shSCR	shSNHG3	shSNHG3	shSNHG3
SNHG3	1.1	0.92	0.88	0.6	0.48	0.41	1	1	1.05	0.608997	0.571131	0.56
SNORA73A/B	1.05	1.1	0.9	0.72	0.45	0.49	1.03	1	1.02	0.967914	1.05001	1.03
h. CHO E4 SCR SNHG3 palm death
	WT	WT	WT	mutant 2E4	mutant 2E4	mutant 2E4	shSCR	shSCR	shSCR	shSNHG3	shSNHG3	shSNHG3
BSA	2.37	3.89	2.34	2.51	6	2.62	7.83	4.6	5.1	8.5	4.5	7.98
PALM	53	40	43.51	19	26	21.08	46	45	43.37	42	41	51.95
i. 3T3 SNORA73 LNA gene expression
	GFP LNA	GFP LNA	GFP LNA	SNORA73 LNA	SNORA73 LNA	SNORA73 LNA	SNHG3 LNA	SNHG3 LNA	SNHG3 LNA
SNHG3	1	1	1.09052	0.325196	0.494833	0.477747	0.170892	0.2942	0.329402
SNORA73A/B	1	1	0.962126	0.428713	0.546452	0.516933	0.9755	1.00948	0.922327
j. 3T3 SNORA73 LNA PALM
	GFP LNA	GFP LNA	GFP LNA	SNORA73 LNA	SNORA73 LNA	SNORA73 LNA	SNHG3 LNA	SNHG3 LNA	SNHG3 LNA
BSA	7.3	3.7	5.5	6.4	3.6	6.1	5.7	10	8
PALM	50	56	56	38	42.5	42.3	45	54	57.4

## Sheet: Fig 2
a. H2O2 cell death
	WT	WT	WT	mutant 2E4	mutant 2E4	mutant 2E4
NT	1.63	1.66	1.92	1.28	1.95	1.71
H2O2	81.17	65.55	56.7	44.51	28.37	21.88
b. H2O2 DCF
	WT	WT	WT	mutant 2E4	mutant 2E4	mutant 2E4
NT	1	1	1	1	1	1
H2O2	3.14	3.85	3.71	1.46	2.91	2.29
c. GSH
WT	mutant 2E4
48.6789	76.5001
41.286	86.0666
35.3703	71.4402
d. GSSG
WT	mutant 2E4
0.0457046	0.0408077
0.04244	0.0359107
0.0359107	0.0359107
e. GSSG:GSH
WT	mutant 2E4
0.000938899	0.00053343
0.00102795	0.00041724
0.00101528	0.00050267
f. NADPH
WT	mutant 2E4
102.473	210.603
116.298	245.24
231.205	317.355
169.454	230.026
g. NADPt
WT	mutant 2E4
240.915	341.525
270.144	417.264
396.694	456.399
284.122	349.001
h. NADP:NADPH
WT	mutant 2E4
0.68	0.51722
1.35101	0.621649
1.33	0.699301
0.72	0.44

## Sheet: Fig 3
a. CHO 2E4 ECAR
time	WT	WT	WT	mutant 2E4	mutant 2E4	mutant 2E4
5	0.174509	0.151348	0.246874	0.177542	0.181534	0.194341
10	0.156299	0.152712	0.193146	0.150792	0.152015	0.148796
15	0.161067	0.152015	0.266574	0.133113	0.156541	0.16465
20	0.365964	0.375334	0.490653	0.25034	0.287395	0.300785
25	0.439965	0.422177	0.564266	0.295536	0.328252	0.344322
30	0.467759	0.435793	0.571061	0.304483	0.331382	0.36106
35	0.489869	0.448396	0.605171	0.320299	0.335724	0.391502
40	0.491011	0.47449	0.596011	0.332504	0.364862	0.391631
45	0.773	0.781431	0.931205	0.587779	0.645622	0.770024
50	0.740578	0.583061	0.90087	0.487313	0.598188	0.661315
55	0.2781	0.103056	0.162977	0.395463	0.132939	0.120523
60	0.152484	0.136241	0.2074	0.145913	0.157718	0.169388
b. ECAR Summary
	WT	WT	WT	mutant 2E4	mutant 2E4	mutant 2E4
basal	0.163958	0.152025	0.235531	0.153816	0.163363	0.169262
glucose	0.327053	0.322465	0.36048	0.178689	0.201499	0.222369
max	0.6	0.530221	0.680506	0.38	0.458542	0.54
reserve	0.265761	0.207755	0.320027	0.205041	0.257043	0.324038
c. Glucose uptake
WT	mutant 2E4
1	0.885152
0.467547	0.931339
0.809253	0.835414
d. Glucose Summary
	WT	WT	WT	mutant 2E4	mutant 2E4	mutant 2E4
glucose	31.9234	24.7888	30.3411	45.8369	43.8594	49.4003
ATP turnover	21.738	16.3712	21.3896	32.823	31.6629	33.0308
max	49.5849	35.9482	35.8462	81.7647	76.1596	66.5641
proton leak	4.33023	4.86859	4.42633	6.9793	7.32609	9.25359
e. TCA pool size
	WT	WT	WT	mutant 2E4	mutant 2E4	mutant 2E4
citrate	1	0.941704	1.01794	1.53363	1.51121	1.38565
α-KG	1	1.07583	1.0237	1.24171	1.24171	1.29384
malate	1	1.03407	0.881319	1.00989	1.10989	0.996703
succinate	1	0.983221	1.12416	1.01007	1	0.865772
pyruvate	1	1.05393	1.15506	1.32584	1.46966	1.18202
lactate	1	0.835	1.02	1.07	1.13	0.663
f. Citrate
	WT	WT	WT	mutant 2E4	mutant 2E4	mutant 2E4
m+0	51.1964	50.8457	50.0933	39.2754	44.1325	43.7435
m+1	1.3236	1.3839	1.1939	2.0683	1.9333	2.1627
m+2	40.5844	40.7609	41.5623	46.8171	42.9914	43.3426
m+3	1.2809	1.2807	1.3328	2.4698	2.2733	2.3322
m+4	4.0472	4.1141	4.1797	6.5815	6.1146	5.9387
m+5	1.4424	1.4805	1.4899	2.4746	2.2633	2.194
m+6	0.1251	0.1343	0.1481	0.3134	0.2918	0.2862
g. AKG
	WT	WT	WT	mutant 2E4	mutant 2E4	mutant 2E4
m+0	87.5618	87.3614	87.2888	81.5283	81.6557	82.0204
m+1	0.3519	0.4519	0.5071	0.9081	0.9367	0.9278
m+2	10.5469	10.641	10.634	14.3568	14.1046	13.8817
m+3	0.5399	0.5588	0.5588	1.2705	1.2965	1.2947
m+4	0.7752	0.7795	0.7977	1.5256	1.5583	1.4789
m+5	0.2244	0.2073	0.2136	0.4106	0.4481	0.3966
h. glutamate
	WT	WT	WT	mutant 2E4	mutant 2E4	mutant 2E4
m+0	87.863	87.7654	87.668	82.0662	82.2212	82.5584
m+1	0.3577	0.338409	0.396676	0.795053	0.742683	0.754114
m+2	10.2219	10.2867	10.3267	13.909	13.8486	13.5921
m+3	0.634229	0.657042	0.661305	1.36668	1.31037	1.29722
m+4	0.733787	0.752889	0.751316	1.46376	1.46697	1.40886
m+5	0.189403	0.19961	0.196035	0.399295	0.410185	0.389358
i. GSH
	WT	WT	WT	mutant 2E4	mutant 2E4	mutant 2E4
m+0	88.3551	88.1954	87.9095	82.5251	82.5353	83.0627
m+1	0	0	0	0	0	0
m+2	10.6008	10.9004	10.9972	15.183	15.0775	14.8518
m+3	0	0	0	0.145838	0.190933	0.300132
m+4	0.984249	0.832186	1.03519	1.98502	2.01398	1.58375
m+5	0.058356	0.069109	0.057086	0.157308	0.154114	0.187372

## Sheet: Fig 4
a. Glutamine Summary
	WT	WT	WT	mutant 2E4	mutant 2E4	mutant 2E4
glutamine	42.9801	34.3802	41.641	59.2646	57.3276	48.361
ATP turnover	28.8203	24.4452	28.6353	41.6	42	30.4027
max	59.1382	47.8312	46.4329	85.4317	87.5542	64.7951
proton leak	8.04074	5.76628	6.57759	9.21581	8.8573	6.21741
b. FAO
WT	mutant 2E4
0.995045	1.42256
1.01204	1.36188
0.973423	1.12325
c. FA Uptake
WT	mutant 2E4
37.25	31.36
31.04	32.43
36.3	28.87
d. TG Quantitation
	WT	WT	WT	WT	mutant 2E4	mutant 2E4	mutant 2E4	mutant 2E4
BSA	19.9895	17.4798	16.9512	16.9936	13.0655	8.99281	13.9718	14.5688
PALM	30.6907	49.2165	30.5643	26.6328	19.2068	14.3398	15.5411	14.8586
e. NAD+
WT	mutant 2E4
384.209	538.378
405.935	458.224
421.602	523.388
f. NADH
WT	mutant 2E4
86.5784	126.984
86.5567	109.85
100.609	117.557
g. CHO 2E4 h2o2 mitosox
	WT	WT	WT	mutant 2E4	mutant 2E4	mutant 2E4
NT	1	1	1	0.964286	1.13469	1.03
H2O2	3.06122	4.29705	3.07	1.89594	2.22764	2

## Sheet: Fig 5
a.pS6K/S6K										f. WT. 2E4. H2O2 Torin. Cell death
WT	mutant 2E4									WT	WT H2O2	mutant 2E4	mutant 2E4 H2O2	WT H2O2 TORIN	mutant 2E4 H2O2 Torin
2.1074	2.66177									2.04	63	2.11	36.6	78.5	62.5
1.32623	2.63965									1.6	69.8	1.74	41.1	69.6	64.9
1.78	2.6									1.93	60.9	1.91	47.3	70.4	71.8
b. pAKT/AKT h2O2										g. TORIN OCR Summary
	WT	WT	WT	mutant 2E4	mutant 2E4	mutant 2E4					WT veh	WT veh	WT veh	WT Torin	WT Torin	WT Torin	Mutant 2E4 veh	Mutant 2E4 veh	Mutant 2E4 veh	Mutant 2E4 Torin	Mutant 2E4 Torin	Mutant 2E4 Torin
NT	1	1	1	1.6282	1.20258	1.72				glucose	32.8812	32.0214	29.3135	28.145	20.7153	24.3287	42.9976	35.6967	37.9282	22.7531	21.2353	27.7236
H2O2	1.80255	1.86981	2.36217	2.91507	2.39642	3.17779				ATP turnover	22.0363	24.5474	22.7065	15.7263	12.4055	15.0081	30.0373	26.0906	28.658	14.712	15.3413	20.7213
										max	41.89	43.0621	34.8959	37.1046	31.1432	30.6439	55.6199	50.4923	50.6715	30.0795	27.8273	25.2095
c. MTOR GAPDH
WT	mutant 2E4									h. U17 knockdown
1.03494	1.86277										GFP LNA	GFP LNA	GFP LNA	SNORA73 LNA	SNORA73 LNA	SNORA73 LNA
1.00238	1.83301									SNORA73	1	0.927892	1.19715	0.155808	0.073372	0.102154
1.1483	1.58355									SNHG3	1	0.989936	1.00384	0.695779	0.727055	0.776821
d. Polysome absorbance				d. p:m ratio						i. rRNA mTOR inhibitors
time	WT	mutant 2E4		WT	mutant 2E4						GFP LNA veh	GFP LNA veh	GFP LNA veh	GFP LNA Torin	GFP LNA Torin	GFP LNA Torin	SNORA73 LNA veh	SNORA73 LNA veh	SNORA73 LNA veh	SNORA73 LNA Torin	SNORA73 LNA Torin	SNORA73 LNA Torin
1.422	0.172	0.169		10.0223	15.7586					47S	0.7791	1.16237	1.55353	1.10436	0.59612	1	0.67276	0.7149	0.68024	0.10592	0.24723	0.34722
1.625	0.172	0.169		6.80423	12.625					28S	0.43512	1.12438	1.58644	1.44746	0.39148	1	0.91207	0.54025	0.89707	0.26688	0.58623	0.4139
1.828	0.172	0.169		7.2	13.2909					18S	1	0.83864	1.42371	0.57	0.6153	1	0.60171	1.06	0.99321	0.13834	0.298	0.38158
2.031	0.172	0.169		3.02664	6.64092
2.235	0.172	0.169		4.18341	7.83846
2.438	0.172	0.169
2.641	0.172	0.169
2.844	0.172	0.169
3.047	0.172	0.169
3.25	0.172	0.169
3.454	0.172	0.169
3.657	0.172	0.169
3.86	0.172	0.169
4.063	0.172	0.169
4.266	0.172	0.169
4.469	0.172	0.168
4.672	0.172	0.168
4.876	0.172	0.169
5.079	0.172	0.169
5.282	0.172	0.168
5.485	0.172	0.169								Fig. 5A. These images represent a single western blot. Samples were each loaded twice in a 20-well gel in the following order from left to right: Ladder, WT F, WT S, WT S+I, 2E4 F, 2E4 S, 2E4 S+I, ladder, WT F, WT S, WT S+I, 2E4 F, 2E4 S, 2E4 S+I, ladder. After transfer to PVDF, the membrane was bisected vertically at the central ladder into left and right halves (L/R) in order to probe total and…
5.688	0.172	0.168
5.891	0.172	0.168
6.094	0.172	0.169
6.298	0.172	0.168
6.501	0.172	0.168
6.704	0.172	0.168
6.907	0.172	0.168
7.11	0.172	0.168
7.313	0.172	0.168								Key:
7.516	0.172	0.168								F: 5% FBS medium
7.72	0.172	0.168								S: Serum-free DMEM
7.923	0.171	0.168								S+I: Serum-free DMEM + insulin
8.126	0.171	0.168
8.329	0.172	0.168
8.532	0.172	0.168
8.735	0.172	0.169
8.938	0.172	0.168
9.141	0.172	0.168
9.345	0.171	0.168
9.548	0.171	0.168
9.751	0.171	0.168
9.954	0.172	0.168
10.157	0.171	0.168
10.36	0.172	0.169
10.563	0.172	0.168
10.767	0.171	0.168
10.97	0.171	0.168
11.173	0.171	0.168
11.376	0.171	0.168
11.579	0.171	0.168
11.782	0.171	0.168
11.985	0.171	0.168								Fig 5b. These images represent a single western blot (45 second exposure). Samples were each loaded twice in 20-well gel in the following order from left to right: Ladder, WT NT, WT H2O2, 2E4 NT, 2E4 H2O2, ladder, WT NT, WT H2O2, 2E4 NT, 2E4 H2O2, ladder. After transfer to PVDF, the membrane was bisected vertically at the central ladder into left and right halves (L/R) in order to probe total and…
12.189	0.171	0.168
12.392	0.171	0.168
12.595	0.171	0.168
12.798	0.171	0.168
13.001	0.171	0.168
13.204	0.171	0.168
13.407	0.171	0.168
13.611	0.171	0.168
13.814	0.171	0.168
14.017	0.171	0.168
14.22	0.171	0.168
14.423	0.171	0.168
14.626	0.171	0.168
14.829	0.171	0.168
15.032	0.171	0.168
15.236	0.171	0.168
15.439	0.171	0.168
15.642	0.171	0.168
15.845	0.171	0.168
16.048	0.171	0.168
16.251	0.171	0.168
16.454	0.171	0.168
16.658	0.171	0.168
16.861	0.171	0.168
17.064	0.171	0.168
17.267	0.171	0.168
17.47	0.171	0.168
17.673	0.171	0.168
17.876	0.171	0.168
18.08	0.171	0.168
18.283	0.171	0.168								Fig 5c. These images represent a single western blot. Samples were loaded in a 20-well gel in the following order from left to right: Ladder, WT-1, WT-2, WT-3, 2E4-1, 2E4-2, 2E4-3, ladder. MTOR abundance quantified after normalizing to GAPDH. Boxes indicate panels displayed in Fig. 5C.
18.486	0.171	0.168
18.689	0.171	0.168
18.892	0.171	0.168
19.095	0.171	0.168
19.298	0.171	0.168
19.502	0.171	0.168
19.705	0.171	0.168
19.908	0.171	0.168
20.111	0.171	0.168
20.314	0.171	0.168
20.517	0.171	0.168
20.72	0.171	0.168
20.923	0.171	0.168
21.127	0.171	0.168
21.33	0.171	0.168
21.533	0.171	0.168
21.736	0.171	0.168
21.939	0.171	0.168
22.142	0.171	0.168
22.345	0.171	0.168
22.549	0.171	0.168
22.752	0.171	0.168
22.955	0.171	0.168
23.158	0.171	0.168
23.361	0.171	0.168
23.564	0.171	0.168								Fig 5e. Fig. 5e is a composite of Blots 1 and 2 shown above. Lysates collected from WT cells treated with DMSO (veh) or 250 nM torin (TOR) for 24 hours. Samples were each loaded twice in the same order in each of two SDS-PAGE gels (left to right): ladder, VEH, TOR, ladder, VEH, TOR, ladder. After transfer to PVDF membranes, blots were bisected vertically at the central ladder (generating L and R …
23.767	0.171	0.168
23.971	0.171	0.168
24.174	0.171	0.168
24.377	0.171	0.167
24.58	0.171	0.167
24.783	0.171	0.167
24.986	0.171	0.167
25.189	0.171	0.167
25.393	0.171	0.167
25.596	0.171	0.167
25.799	0.171	0.167
26.002	0.171	0.167
26.205	0.17	0.167
26.408	0.17	0.167
26.611	0.17	0.167
26.815	0.17	0.167
27.018	0.17	0.167
27.221	0.17	0.167
27.424	0.17	0.167
27.627	0.17	0.167
27.83	0.17	0.166
28.033	0.17	0.166
28.236	0.17	0.166
28.44	0.17	0.166
28.643	0.17	0.166
28.846	0.17	0.166
29.049	0.17	0.166
29.252	0.17	0.166
29.455	0.17	0.166
29.658	0.17	0.166
29.862	0.17	0.166
30.065	0.17	0.166
30.268	0.17	0.166
30.471	0.17	0.166
30.674	0.17	0.166
30.877	0.17	0.166
31.08	0.169	0.166
31.284	0.169	0.166
31.487	0.169	0.166
31.69	0.169	0.166
31.893	0.169	0.166
32.096	0.169	0.166
32.299	0.169	0.166
32.502	0.169	0.166
32.706	0.169	0.166
32.909	0.169	0.166
33.112	0.169	0.166
33.315	0.169	0.166
33.518	0.169	0.166
33.721	0.168	0.166
33.924	0.168	0.168
34.128	0.168	0.168
34.331	0.168	0.169
34.534	0.168	0.169
34.737	0.168	0.169
34.94	0.168	0.169
35.143	0.168	0.169
35.346	0.168	0.169
35.549	0.168	0.169
35.753	0.168	0.169
35.956	0.168	0.169
36.159	0.168	0.169
36.362	0.168	0.169
36.565	0.168	0.169
36.768	0.168	0.169
36.971	0.167	0.169
37.175	0.167	0.169
37.378	0.167	0.169
37.581	0.167	0.169
37.784	0.167	0.169
37.987	0.167	0.168
38.19	0.167	0.168
38.393	0.167	0.168
38.597	0.167	0.168
38.8	0.167	0.168
39.003	0.167	0.168
39.206	0.167	0.168
39.409	0.167	0.168
39.612	0.167	0.168
39.815	0.167	0.168
40.019	0.166	0.167
40.222	0.167	0.167
40.425	0.167	0.167
40.628	0.167	0.167
40.831	0.169	0.167
41.034	0.17	0.167
41.237	0.171	0.167
41.441	0.172	0.167
41.644	0.172	0.168
41.847	0.172	0.169
42.05	0.172	0.169
42.253	0.172	0.17
42.456	0.172	0.17
42.659	0.172	0.17
42.862	0.172	0.17
43.066	0.172	0.17
43.269	0.171	0.17
43.472	0.171	0.17
43.675	0.171	0.17
43.878	0.171	0.17
44.081	0.171	0.17
44.284	0.171	0.169
44.488	0.171	0.169
44.691	0.171	0.169
44.894	0.171	0.169
45.097	0.171	0.169
45.3	0.171	0.169
45.503	0.17	0.169
45.706	0.17	0.169
45.91	0.17	0.169
46.113	0.17	0.169
46.316	0.17	0.169
46.519	0.17	0.168
46.722	0.17	0.168
46.925	0.17	0.168
47.128	0.17	0.168
47.332	0.17	0.169
47.535	0.171	0.169
47.738	0.172	0.169
47.941	0.172	0.17
48.144	0.172	0.17
48.347	0.172	0.17
48.55	0.172	0.17
48.754	0.172	0.17
48.957	0.172	0.17
49.16	0.172	0.17
49.363	0.172	0.17
49.566	0.172	0.17
49.769	0.172	0.17
49.972	0.172	0.17
50.176	0.172	0.169
50.379	0.172	0.169
50.582	0.172	0.169
50.785	0.172	0.169
50.988	0.172	0.17
51.191	0.172	0.17
51.394	0.172	0.171
51.597	0.172	0.171
51.801	0.172	0.171
52.004	0.172	0.171
52.207	0.172	0.171
52.41	0.172	0.171
52.613	0.172	0.171
52.816	0.172	0.17
53.019	0.172	0.17
53.223	0.172	0.17
53.426	0.172	0.17
53.629	0.172	0.17
53.832	0.172	0.17
54.035	0.172	0.17
54.238	0.172	0.17
54.441	0.172	0.17
54.645	0.172	0.17
54.848	0.172	0.169
55.051	0.172	0.169
55.254	0.172	0.169
55.457	0.172	0.169
55.66	0.172	0.169
55.863	0.172	0.169
56.067	0.172	0.169
56.27	0.172	0.169
56.473	0.172	0.169
56.676	0.172	0.169
56.879	0.172	0.17
57.082	0.172	0.17
57.285	0.172	0.171
57.489	0.172	0.171
57.692	0.172	0.171
57.895	0.172	0.171
58.098	0.171	0.171
58.301	0.171	0.171
58.504	0.171	0.17
58.707	0.172	0.17
58.91	0.172	0.17
59.114	0.172	0.17
59.317	0.172	0.17
59.52	0.172	0.169
59.723	0.172	0.169
59.926	0.172	0.169
60.129	0.172	0.169
60.332	0.172	0.17
60.536	0.172	0.17
60.739	0.172	0.17
60.942	0.172	0.171
61.145	0.172	0.17
61.348	0.172	0.17
61.551	0.172	0.17
61.754	0.172	0.17
61.958	0.172	0.171
62.161	0.172	0.17
62.364	0.172	0.171
62.567	0.172	0.17
62.77	0.172	0.17
62.973	0.172	0.17
63.176	0.172	0.17
63.38	0.172	0.17
63.583	0.172	0.17
63.786	0.172	0.17
63.989	0.172	0.17
64.192	0.172	0.17
64.395	0.172	0.17
64.598	0.172	0.17
64.801	0.172	0.17
65.005	0.172	0.171
65.208	0.172	0.171
65.411	0.172	0.171
65.614	0.172	0.171
65.817	0.171	0.171
66.02	0.171	0.171
66.223	0.171	0.171
66.427	0.172	0.171
66.63	0.172	0.171
66.833	0.172	0.17
67.036	0.172	0.17
67.239	0.172	0.17
67.442	0.172	0.17
67.645	0.172	0.17
67.849	0.172	0.171
68.052	0.172	0.171
68.255	0.172	0.171
68.458	0.172	0.171
68.661	0.172	0.171
68.864	0.172	0.17
69.067	0.172	0.17
69.271	0.172	0.17
69.474	0.172	0.17
69.677	0.172	0.17
69.88	0.172	0.17
70.083	0.172	0.17
70.286	0.172	0.17
70.489	0.172	0.17
70.693	0.172	0.17
70.896	0.172	0.17
71.099	0.171	0.17
71.302	0.171	0.17
71.505	0.171	0.17
71.708	0.171	0.17
71.911	0.171	0.17
72.115	0.171	0.17
72.318	0.171	0.17
72.521	0.171	0.17
72.724	0.171	0.17
72.927	0.171	0.17
73.13	0.171	0.17
73.333	0.171	0.17
73.536	0.171	0.17
73.74	0.171	0.17
73.943	0.171	0.17
74.146	0.171	0.17
74.349	0.171	0.17
74.552	0.171	0.17
74.755	0.171	0.17
74.958	0.172	0.17
75.162	0.171	0.17
75.365	0.172	0.17
75.568	0.172	0.17
75.771	0.172	0.17
75.974	0.172	0.17
76.177	0.172	0.17
76.38	0.172	0.17
76.584	0.172	0.17
76.787	0.171	0.17
76.99	0.171	0.17
77.193	0.172	0.17
77.396	0.171	0.17
77.599	0.172	0.17
77.802	0.172	0.17
78.005	0.171	0.17
78.209	0.171	0.17
78.412	0.171	0.17
78.615	0.171	0.17
78.818	0.171	0.17
79.021	0.171	0.17
79.224	0.171	0.17
79.428	0.171	0.17
79.631	0.171	0.17
79.834	0.171	0.17
80.037	0.171	0.17
80.24	0.171	0.17
80.443	0.171	0.17
80.646	0.171	0.17
80.849	0.171	0.17
81.053	0.171	0.17
81.256	0.171	0.17
81.459	0.171	0.17
81.662	0.171	0.17
81.865	0.171	0.17
82.068	0.171	0.17
82.271	0.171	0.17
82.475	0.171	0.17
82.678	0.171	0.17
82.881	0.171	0.17
83.084	0.171	0.17
83.287	0.171	0.17
83.49	0.171	0.17
83.693	0.171	0.17
83.897	0.171	0.17
84.1	0.171	0.169
84.303	0.171	0.169
84.506	0.171	0.169
84.709	0.171	0.169
84.912	0.171	0.169
85.115	0.171	0.17
85.318	0.171	0.17
85.522	0.171	0.17
85.725	0.171	0.17
85.928	0.171	0.17
86.131	0.171	0.17
86.334	0.171	0.17
86.537	0.171	0.17
86.74	0.171	0.17
86.944	0.171	0.17
87.147	0.171	0.17
87.35	0.171	0.17
87.553	0.171	0.17
87.756	0.171	0.17
87.959	0.171	0.17
88.162	0.171	0.17
88.366	0.171	0.17
88.569	0.171	0.17
88.772	0.171	0.17
88.975	0.171	0.17
89.178	0.171	0.17
89.381	0.171	0.17
89.584	0.171	0.17
89.788	0.171	0.17
89.991	0.171	0.17
90.194	0.171	0.17
90.397	0.171	0.17
90.6	0.171	0.17
90.803	0.171	0.17
91.006	0.171	0.17
91.21	0.171	0.17
91.413	0.171	0.169
91.616	0.171	0.169
91.819	0.171	0.169
92.022	0.171	0.169
92.225	0.171	0.169
92.428	0.171	0.169
92.631	0.171	0.169
92.835	0.171	0.169
93.038	0.171	0.169
93.241	0.171	0.169
93.444	0.171	0.169
93.647	0.171	0.169
93.85	0.171	0.169
94.053	0.171	0.169
94.257	0.171	0.169
94.46	0.171	0.169
94.663	0.171	0.169
94.866	0.171	0.169
95.069	0.171	0.169
95.272	0.171	0.169
95.46	0.171	0.169
95.663	0.171	0.169
95.866	0.171	0.169
96.069	0.171	0.169
96.272	0.171	0.169
96.476	0.171	0.169
96.679	0.171	0.169
96.882	0.171	0.169
97.085	0.171	0.169
97.288	0.171	0.169
97.491	0.171	0.169
97.694	0.171	0.169
97.897	0.171	0.169
98.101	0.171	0.168
98.304	0.171	0.169
98.507	0.171	0.168
98.71	0.17	0.168
98.913	0.17	0.168
99.116	0.17	0.168
99.319	0.17	0.168
99.523	0.17	0.168
99.726	0.17	0.168
99.929	0.17	0.168
100.132	0.17	0.168
100.335	0.171	0.168
100.538	0.171	0.168
100.741	0.171	0.168
100.945	0.171	0.168
101.148	0.171	0.168
101.351	0.171	0.168
101.554	0.171	0.168
101.757	0.171	0.168
101.96	0.171	0.168
102.163	0.171	0.168
102.367	0.171	0.168
102.57	0.171	0.168
102.773	0.171	0.168
102.976	0.171	0.168
103.179	0.171	0.168
103.382	0.171	0.168
103.585	0.171	0.168
103.789	0.171	0.168
103.992	0.171	0.168
104.195	0.171	0.168
104.398	0.171	0.168
104.601	0.171	0.168
104.804	0.171	0.168
105.007	0.171	0.168
105.211	0.171	0.168
105.414	0.17	0.168
105.617	0.17	0.168
105.82	0.17	0.167
106.023	0.17	0.168
106.226	0.171	0.168
106.429	0.171	0.168
106.633	0.171	0.167
106.836	0.171	0.167
107.039	0.171	0.167
107.242	0.171	0.167
107.445	0.171	0.167
107.648	0.171	0.167
107.851	0.171	0.167
108.054	0.171	0.167
108.258	0.171	0.167
108.461	0.171	0.167
108.664	0.171	0.167
108.867	0.171	0.167
109.07	0.171	0.167
109.273	0.171	0.167
109.476	0.171	0.167
109.68	0.171	0.167
109.883	0.171	0.167
110.086	0.171	0.167
110.289	0.171	0.167
110.492	0.171	0.167
110.695	0.171	0.167
110.898	0.171	0.167
111.102	0.171	0.167
111.305	0.171	0.167
111.508	0.171	0.167
111.711	0.171	0.167
111.914	0.171	0.167
112.117	0.171	0.167
112.32	0.171	0.167
112.524	0.171	0.167
112.727	0.171	0.167
112.93	0.171	0.167
113.133	0.171	0.167
113.336	0.171	0.167
113.539	0.171	0.167
113.742	0.171	0.167
113.945	0.171	0.167
114.149	0.171	0.167
114.352	0.171	0.167
114.555	0.171	0.167
114.758	0.171	0.167
114.961	0.171	0.167
115.164	0.171	0.167
115.367	0.171	0.167
115.571	0.171	0.167
115.774	0.171	0.167
115.977	0.171	0.167
116.18	0.171	0.166
116.383	0.171	0.166
116.586	0.171	0.166
116.789	0.171	0.166
116.993	0.171	0.166
117.196	0.171	0.166
117.399	0.171	0.166
117.602	0.171	0.166
117.805	0.171	0.167
118.008	0.171	0.166
118.211	0.171	0.166
118.415	0.171	0.167
118.618	0.171	0.167
118.821	0.171	0.167
119.024	0.171	0.167
119.227	0.171	0.167
119.43	0.171	0.167
119.633	0.171	0.167
119.837	0.171	0.167
120.04	0.171	0.167
120.243	0.171	0.167
120.446	0.171	0.167
120.649	0.171	0.167
120.852	0.171	0.167
121.055	0.171	0.167
121.259	0.171	0.167
121.462	0.171	0.167
121.665	0.171	0.167
121.868	0.171	0.167
122.071	0.171	0.166
122.274	0.171	0.166
122.477	0.171	0.166
122.68	0.171	0.166
122.884	0.171	0.167
123.087	0.171	0.167
123.29	0.171	0.167
123.493	0.171	0.167
123.696	0.171	0.167
123.899	0.171	0.167
124.102	0.171	0.167
124.306	0.171	0.167
124.509	0.171	0.167
124.712	0.171	0.167
124.915	0.171	0.167
125.118	0.17	0.167
125.321	0.17	0.167
125.524	0.17	0.167
125.728	0.17	0.167
125.931	0.17	0.167
126.134	0.17	0.167
126.337	0.17	0.167
126.54	0.17	0.167
126.743	0.17	0.167
126.946	0.17	0.167
127.15	0.17	0.167
127.353	0.17	0.167
127.556	0.17	0.167
127.759	0.17	0.167
127.962	0.17	0.167
128.165	0.17	0.167
128.368	0.17	0.167
128.572	0.17	0.167
128.775	0.17	0.167
128.978	0.17	0.167
129.181	0.17	0.167
129.384	0.17	0.167
129.587	0.17	0.167
129.79	0.17	0.167
129.993	0.17	0.167
130.197	0.17	0.167
130.4	0.17	0.167
130.603	0.17	0.167
130.806	0.17	0.167
131.009	0.17	0.167
131.212	0.17	0.167
131.415	0.17	0.167
131.619	0.17	0.167
131.822	0.17	0.167
132.025	0.17	0.167
132.228	0.17	0.167
132.431	0.17	0.167
132.634	0.17	0.167
132.837	0.17	0.167
133.041	0.17	0.167
133.244	0.171	0.167
133.447	0.171	0.167
133.65	0.171	0.167
133.853	0.171	0.167
134.056	0.171	0.167
134.259	0.171	0.167
134.462	0.171	0.167
134.666	0.17	0.167
134.869	0.17	0.167
135.072	0.17	0.167
135.275	0.17	0.167
135.478	0.17	0.167
135.681	0.17	0.167
135.885	0.17	0.167
136.088	0.17	0.167
136.291	0.17	0.167
136.494	0.17	0.167
136.697	0.17	0.167
136.9	0.17	0.167
137.103	0.17	0.167
137.306	0.171	0.167
137.51	0.171	0.167
137.713	0.171	0.167
137.916	0.171	0.167
138.119	0.171	0.167
138.322	0.171	0.167
138.525	0.171	0.167
138.728	0.171	0.168
138.932	0.171	0.168
139.135	0.171	0.167
139.338	0.171	0.168
139.541	0.171	0.168
139.744	0.171	0.168
139.947	0.171	0.168
140.15	0.171	0.168
140.354	0.171	0.168
140.557	0.171	0.168
140.76	0.171	0.168
140.963	0.171	0.168
141.166	0.171	0.168
141.369	0.171	0.168
141.572	0.171	0.168
141.776	0.171	0.168
141.979	0.171	0.167
142.182	0.171	0.167
142.385	0.171	0.167
142.588	0.171	0.167
142.791	0.171	0.167
142.994	0.171	0.167
143.197	0.171	0.167
143.401	0.171	0.167
143.604	0.171	0.167
143.807	0.171	0.167
144.01	0.171	0.167
144.213	0.171	0.167
144.416	0.171	0.167
144.619	0.171	0.167
144.823	0.171	0.167
145.026	0.171	0.167
145.229	0.171	0.167
145.432	0.171	0.167
145.635	0.171	0.167
145.838	0.171	0.168
146.041	0.171	0.168
146.245	0.171	0.168
146.448	0.171	0.168
146.651	0.171	0.168
146.854	0.171	0.168
147.057	0.171	0.168
147.26	0.171	0.168
147.463	0.171	0.168
147.667	0.171	0.168
147.87	0.171	0.168
148.073	0.171	0.168
148.276	0.171	0.168
148.479	0.171	0.168
148.682	0.171	0.168
148.885	0.171	0.168
149.088	0.171	0.168
149.292	0.171	0.168
149.495	0.171	0.168
149.698	0.171	0.168
149.901	0.171	0.168
150.104	0.171	0.168
150.307	0.171	0.168
150.51	0.171	0.168
150.714	0.171	0.168
150.917	0.171	0.168
151.12	0.171	0.168
151.323	0.171	0.168
151.526	0.171	0.168
151.729	0.171	0.168
151.932	0.171	0.168
152.136	0.171	0.168
152.339	0.171	0.168
152.542	0.171	0.168
152.745	0.171	0.168
152.948	0.171	0.168
153.151	0.171	0.168
153.354	0.171	0.168
153.558	0.171	0.168
153.761	0.171	0.168
153.964	0.171	0.168
154.167	0.171	0.168
154.37	0.171	0.168
154.573	0.172	0.168
154.776	0.171	0.168
154.98	0.172	0.168
155.183	0.172	0.168
155.386	0.172	0.168
155.589	0.172	0.168
155.792	0.172	0.168
155.995	0.172	0.168
156.198	0.172	0.168
156.401	0.172	0.168
156.605	0.172	0.168
156.808	0.172	0.168
157.011	0.172	0.168
157.214	0.172	0.168
157.417	0.172	0.168
157.62	0.172	0.168
157.823	0.172	0.168
158.027	0.172	0.168
158.23	0.172	0.168
158.433	0.172	0.168
158.636	0.172	0.168
158.839	0.172	0.168
159.042	0.172	0.168
159.245	0.172	0.168
159.449	0.172	0.168
159.652	0.172	0.168
159.855	0.172	0.168
160.058	0.172	0.168
160.261	0.172	0.168
160.464	0.172	0.168
160.667	0.172	0.168
160.871	0.172	0.168
161.074	0.172	0.168
161.277	0.172	0.168
161.48	0.171	0.168
161.683	0.172	0.168
161.886	0.172	0.168
162.089	0.171	0.168
162.293	0.172	0.168
162.496	0.172	0.168
162.699	0.172	0.168
162.902	0.172	0.168
163.105	0.171	0.168
163.308	0.172	0.168
163.511	0.171	0.168
163.714	0.171	0.168
163.918	0.171	0.168
164.121	0.171	0.168
164.324	0.171	0.168
164.527	0.171	0.168
164.73	0.171	0.168
164.933	0.171	0.168
165.136	0.171	0.168
165.34	0.172	0.168
165.543	0.171	0.168
165.746	0.171	0.168
165.949	0.171	0.168
166.152	0.171	0.168
166.355	0.171	0.168
166.558	0.171	0.168
166.762	0.171	0.168
166.965	0.171	0.168
167.168	0.171	0.168
167.371	0.171	0.168
167.574	0.171	0.168
167.777	0.171	0.168
167.98	0.171	0.168
168.184	0.171	0.168
168.387	0.171	0.168
168.59	0.171	0.168
168.793	0.171	0.168
168.996	0.171	0.168
169.199	0.171	0.168
169.402	0.17	0.168
169.606	0.171	0.168
169.809	0.17	0.168
170.012	0.171	0.168
170.215	0.171	0.168
170.418	0.17	0.168
170.621	0.17	0.168
170.824	0.17	0.168
171.027	0.17	0.168
171.231	0.17	0.168
171.434	0.17	0.168
171.637	0.17	0.168
171.84	0.17	0.168
172.043	0.17	0.167
172.246	0.17	0.168
172.449	0.17	0.168
172.653	0.17	0.168
172.856	0.17	0.167
173.059	0.17	0.168
173.262	0.17	0.167
173.465	0.17	0.167
173.668	0.171	0.167
173.871	0.17	0.167
174.075	0.171	0.167
174.278	0.171	0.167
174.481	0.171	0.167
174.684	0.17	0.167
174.887	0.17	0.167
175.09	0.17	0.167
175.293	0.171	0.167
175.497	0.171	0.167
175.7	0.171	0.167
175.903	0.171	0.167
176.106	0.171	0.167
176.309	0.171	0.167
176.512	0.171	0.167
176.715	0.171	0.167
176.919	0.171	0.167
177.122	0.171	0.167
177.325	0.171	0.167
177.528	0.171	0.167
177.731	0.171	0.167
177.934	0.171	0.167
178.137	0.171	0.167
178.34	0.171	0.167
178.544	0.171	0.167
178.747	0.171	0.167
178.95	0.171	0.167
179.153	0.171	0.167
179.356	0.171	0.167
179.559	0.171	0.167
179.762	0.171	0.167
179.966	0.171	0.167
180.169	0.171	0.167
180.372	0.171	0.167
180.575	0.171	0.167
180.778	0.171	0.167
180.981	0.171	0.167
181.184	0.171	0.167
181.388	0.171	0.167
181.591	0.171	0.167
181.794	0.171	0.168
181.997	0.171	0.168
182.2	0.171	0.168
182.403	0.171	0.168
182.606	0.171	0.168
182.81	0.171	0.168
183.013	0.171	0.168
183.216	0.17	0.168
183.419	0.17	0.168
183.622	0.17	0.168
183.825	0.17	0.169
184.028	0.17	0.169
184.232	0.17	0.169
184.435	0.17	0.169
184.638	0.17	0.17
184.841	0.17	0.17
185.044	0.17	0.17
185.247	0.17	0.171
185.45	0.17	0.171
185.653	0.17	0.171
185.857	0.17	0.171
186.06	0.17	0.172
186.263	0.17	0.172
186.466	0.17	0.173
186.669	0.17	0.173
186.872	0.17	0.173
187.075	0.17	0.174
187.279	0.17	0.174
187.482	0.17	0.175
187.685	0.169	0.175
187.888	0.169	0.175
188.091	0.169	0.175
188.294	0.169	0.175
188.497	0.169	0.174
188.701	0.169	0.172
188.904	0.17	0.171
189.107	0.169	0.171
189.31	0.169	0.17
189.513	0.169	0.17
189.716	0.169	0.17
189.919	0.169	0.17
190.123	0.169	0.17
190.326	0.169	0.171
190.529	0.169	0.172
190.732	0.169	0.174
190.935	0.169	0.177
191.138	0.169	0.181
191.341	0.169	0.187
191.545	0.169	0.193
191.748	0.169	0.201
191.951	0.169	0.211
192.154	0.169	0.225
192.357	0.169	0.246
192.56	0.169	0.284
192.763	0.17	0.462
192.966	0.17	0.658
193.17	0.17	0.842
193.373	0.17	0.978
193.576	0.171	1.031
193.779	0.171	1.031
193.982	0.171	1.031
194.185	0.171	1.031
194.388	0.172	1.031
194.592	0.172	1.031
194.795	0.172	1.031
194.998	0.172	1.031
195.201	0.173	1.031
195.404	0.173	1.031
195.607	0.173	1.031
195.81	0.174	1.031
196.014	0.174	1.031
196.217	0.175	1.031
196.42	0.175	1.031
196.623	0.175	1.031
196.826	0.176	1.031
197.029	0.176	1.031
197.232	0.177	1.031
197.436	0.177	1.031
197.639	0.177	1.031
197.842	0.178	1.031
198.045	0.178	1.031
198.248	0.177	1.031
198.451	0.174	1.031
198.654	0.172	1.031
198.858	0.17	1.031
199.061	0.167	1.031
199.264	0.165	1.031
199.467	0.163	1.031
199.67	0.162	1.031
199.873	0.162	1.031
200.076	0.162	1.031
200.279	0.161	1.031
200.483	0.161	1.031
200.686	0.162	1.031
200.889	0.163	1.031
201.092	0.165	1.031
201.295	0.167	1.031
201.498	0.17	1.031
201.701	0.171	1.031
201.905	0.173	1.031
202.108	0.179	1.031
202.311	0.193	1.031
202.514	0.244	1.031
202.717	0.373	1.031
202.92	0.55	1.031
203.123	0.717	1.031
203.327	0.828	1.031
203.53	0.867	1.031
203.733	0.818	1.031
203.936	0.78	1.031
204.139	0.837	1.031
204.342	0.946	1.031
204.545	1.031	1.031
204.749	1.031	1.031
204.952	1.031	1.031
205.155	1.006	1.031
205.358	0.997	1.031
205.561	1.031	1.031
205.764	1.031	1.031
205.967	1.031	1.031
206.17	1.031	1.031
206.374	1.031	1.031
206.577	1.031	1.031
206.78	1.031	1.031
206.983	1.031	1.031
207.186	1.031	1.031
207.389	1.031	1.031
207.592	1.031	1.031
207.796	1.031	1.031
207.999	1.031	1.031
208.202	1.031	1.031
208.405	1.031	1.031
208.608	1.031	1.031
208.811	1.031	1.031
209.014	1.031	1.031
209.218	1.031	1.031
209.421	1.031	1.031
209.624	1.031	1.031
209.827	1.031	1.031
210.03	1.031	1.031
210.233	1.031	1.031
210.436	1.031	1.031
210.64	1.031	1.031
210.843	1.031	1.031
211.046	1.031	1.031
211.249	1.031	1.031
211.452	1.031	1.031
211.655	1.031	1.031
211.858	1.031	1.031
212.062	1.031	1.031
212.265	1.031	1.031
212.468	1.031	1.031
212.671	1.031	1.031
212.874	1.031	1.031
213.077	1.031	1.031
213.28	1.031	1.031
213.483	1.031	1.031
213.687	1.031	1.031
213.89	1.031	1.031
214.093	1.031	1.031
214.296	1.031	1.031
214.499	1.031	1.031
214.702	1.031	1.031
214.905	1.031	1.031
215.109	1.031	1.031
215.312	1.031	1.031
215.515	1.031	1.031
215.718	1.031	1.031
215.921	1.031	1.031
216.124	1.031	1.031
216.327	1.031	1.031
216.531	1.031	1.031
216.734	1.031	1.031
216.937	1.031	1.031
217.14	1.031	1.031
217.343	1.031	1.031
217.546	1.031	1.031
217.749	1.031	1.031
217.953	1.031	1.031
218.156	1.031	1.031
218.359	1.031	1.031
218.562	1.031	1.031
218.765	1.031	1.031
218.968	1.031	1.031
219.171	1.031	1.031
219.375	1.031	1.031
219.578	1.031	1.031
219.781	1.031	1.031
219.984	1.031	1.031
220.187	1.031	1.031
220.39	1.031	1.031
220.593	1.031	1.031
220.797	1.031	1.031
221	1.031	1.031
221.203	1.031	1.031
221.406	1.031	1.031
221.609	1.031	1.031
221.812	1.031	1.031
222.015	1.031	1.031
222.218	1.031	1.031
222.422	1.031	1.031
222.625	1.031	1.031
222.828	1.031	1.031
223.031	1.031	1.031
223.234	1.031	1.031
223.437	1.031	1.031
223.64	1.031	1.031
223.844	1.031	1.031
224.047	1.031	1.031
224.25	1.031	1.031
224.453	1.031	1.031
224.656	1.031	1.031
224.859	1.031	1.031
225.062	1.031	1.031
225.266	1.031	1.031
225.469	1.031	1.031
225.672	1.031	1.031
225.875	1.031	1.031
226.078	1.031	1.031
226.281	1.031	1.031
226.484	1.031	1.031
226.688	1.031	1.031
226.891	1.031	1.031
227.094	1.031	1.031
227.297	1.031	1.031
227.5	1.031	1.031
227.703	1.031	1.031
227.906	1.031	1.031
228.109	1.031	1.031
228.313	1.031	1.031
228.516	1.031	1.024
228.719	1.031	1.012
228.922	1.031	1
229.125	1.031	0.99
229.328	1.031	0.982
229.531	1.031	0.975
229.735	1.031	0.967
229.938	1.031	0.96
230.141	1.031	0.951
230.344	1.031	0.943
230.547	1.031	0.934
230.75	1.031	0.925
230.953	1.031	0.915
231.157	1.031	0.906
231.36	1.031	0.897
231.563	1.031	0.888
231.766	1.031	0.879
231.969	1.031	0.87
232.172	1.031	0.861
232.375	1.031	0.851
232.579	1.031	0.839
232.782	1.031	0.831
232.985	1.031	0.824
233.188	1.031	0.816
233.391	1.031	0.808
233.594	1.031	0.8
233.797	1.031	0.791
234.001	1.031	0.782
234.204	1.031	0.771
234.407	1.031	0.76
234.61	1.031	0.75
234.813	1.031	0.74
235.016	1.031	0.731
235.219	1.031	0.723
235.422	1.031	0.716
235.626	1.031	0.708
235.829	1.031	0.702
236.032	1.031	0.695
236.235	1.031	0.688
236.438	1.031	0.68
236.641	1.031	0.671
236.844	1.031	0.663
237.048	1.031	0.654
237.251	1.031	0.647
237.454	1.031	0.639
237.657	1.031	0.632
237.86	1.031	0.626
238.063	1.031	0.62
238.266	1.031	0.615
238.47	1.031	0.609
238.673	1.031	0.604
238.876	1.029	0.596
239.079	1.022	0.59
239.282	1.017	0.584
239.485	1.012	0.577
239.688	1.006	0.571
239.892	0.996	0.564
240.095	0.985	0.556
240.298	0.974	0.549
240.501	0.963	0.542
240.704	0.955	0.536
240.907	0.948	0.531
241.11	0.942	0.525
241.314	0.934	0.521
241.517	0.927	0.516
241.72	0.921	0.512
241.923	0.916	0.508
242.126	0.914	0.505
242.314	0.91	0.503
242.517	0.903	0.5
242.72	0.894	0.497
242.923	0.885	0.495
243.126	0.877	0.493
243.329	0.871	0.491
243.532	0.866	0.489
243.736	0.861	0.486
243.939	0.856	0.481
244.142	0.85	0.476
244.345	0.844	0.471
244.548	0.837	0.467
244.751	0.83	0.463
244.954	0.823	0.458
245.158	0.816	0.455
245.361	0.809	0.452
245.564	0.803	0.449
245.767	0.796	0.445
245.97	0.789	0.44
246.173	0.779	0.435
246.376	0.772	0.431
246.58	0.766	0.427
246.783	0.76	0.424
246.986	0.754	0.421
247.189	0.747	0.42
247.392	0.741	0.42
247.595	0.736	0.421
247.798	0.731	0.419
248.001	0.726	0.415
248.205	0.724	0.41
248.408	0.72	0.405
248.611	0.714	0.401
248.814	0.705	0.397
249.017	0.696	0.392
249.22	0.688	0.389
249.423	0.682	0.386
249.627	0.675	0.385
249.83	0.669	0.385
250.033	0.662	0.388
250.236	0.656	0.388
250.439	0.653	0.385
250.642	0.65	0.382
250.845	0.647	0.379
251.049	0.643	0.376
251.252	0.639	0.374
251.455	0.634	0.371
251.658	0.628	0.37
251.861	0.622	0.368
252.064	0.616	0.366
252.267	0.61	0.363
252.471	0.603	0.361
252.674	0.593	0.358
252.877	0.586	0.356
253.08	0.58	0.355
253.283	0.574	0.353
253.486	0.568	0.352
253.689	0.563	0.35
253.892	0.558	0.347
254.096	0.553	0.345
254.299	0.548	0.343
254.502	0.543	0.341
254.705	0.538	0.34
254.908	0.533	0.339
255.111	0.528	0.337
255.314	0.524	0.335
255.518	0.52	0.333
255.721	0.516	0.331
255.924	0.513	0.328
256.127	0.51	0.326
256.33	0.506	0.324
256.533	0.502	0.322
256.736	0.498	0.32
256.94	0.494	0.318
257.143	0.49	0.317
257.346	0.485	0.315
257.549	0.479	0.314
257.752	0.475	0.313
257.955	0.471	0.311
258.158	0.468	0.31
258.362	0.465	0.309
258.565	0.463	0.307
258.768	0.46	0.305
258.971	0.456	0.304
259.174	0.452	0.304
259.377	0.448	0.303
259.58	0.443	0.304
259.783	0.439	0.304
259.987	0.435	0.304
260.19	0.431	0.303
260.393	0.427	0.301
260.596	0.423	0.299
260.799	0.419	0.296
261.002	0.416	0.295
261.205	0.412	0.293
261.409	0.409	0.292
261.612	0.406	0.29
261.815	0.403	0.288
262.018	0.401	0.287
262.221	0.399	0.286
262.424	0.398	0.286
262.627	0.395	0.285
262.831	0.393	0.285
263.034	0.391	0.284
263.237	0.388	0.283
263.44	0.386	0.281
263.643	0.384	0.278
263.846	0.381	0.276
264.049	0.379	0.276
264.253	0.377	0.275
264.456	0.375	0.275
264.659	0.373	0.275
264.862	0.37	0.276
265.065	0.368	0.276
265.268	0.367	0.277
265.471	0.365	0.277
265.675	0.364	0.278
265.878	0.362	0.277
266.081	0.359	0.274
266.284	0.357	0.27
266.487	0.355	0.267
266.69	0.353	0.265
266.893	0.352	0.263
267.097	0.35	0.262
267.3	0.348	0.261
267.503	0.347	0.26
267.706	0.346	0.259
267.909	0.344	0.258
268.112	0.343	0.257
268.315	0.341	0.256
268.518	0.338	0.255
268.722	0.335	0.254
268.925	0.333	0.253
269.128	0.332	0.253
269.331	0.33	0.252
269.534	0.329	0.251
269.737	0.328	0.251
269.94	0.326	0.25
270.144	0.325	0.25
270.347	0.323	0.25
270.55	0.322	0.249
270.753	0.319	0.249
270.956	0.316	0.248
271.159	0.314	0.248
271.362	0.313	0.247
271.566	0.311	0.247
271.769	0.308	0.246
271.972	0.306	0.245
272.175	0.304	0.245
272.378	0.301	0.244
272.581	0.299	0.244
272.784	0.298	0.243
272.988	0.297	0.24
273.191	0.297	0.238
273.394	0.297	0.236
273.597	0.296	0.235
273.8	0.292	0.234
274.003	0.288	0.233
274.206	0.285	0.232
274.41	0.283	0.232
274.613	0.281	0.231
274.816	0.28	0.231
275.019	0.278	0.231
275.222	0.277	0.231
275.425	0.276	0.231
275.628	0.275	0.231
275.831	0.274	0.231
276.035	0.272	0.231
276.238	0.271	0.23
276.441	0.27	0.229
276.644	0.268	0.229
276.847	0.268	0.228
277.05	0.267	0.228
277.253	0.266	0.229
277.457	0.265	0.229
277.66	0.264	0.229
277.863	0.263	0.229
278.066	0.262	0.228
278.269	0.261	0.228
278.472	0.26	0.227
278.675	0.26	0.226
278.879	0.258	0.226
279.082	0.257	0.225
279.285	0.256	0.225
279.488	0.256	0.226
279.691	0.255	0.225
279.894	0.254	0.225
280.097	0.254	0.222
280.301	0.253	0.22
280.504	0.252	0.218
280.707	0.251	0.217
280.91	0.25	0.217
281.113	0.249	0.217
281.316	0.249	0.216
281.519	0.249	0.216
281.723	0.248	0.215
281.926	0.247	0.215
282.129	0.247	0.214
282.332	0.246	0.214
282.535	0.246	0.214
282.738	0.246	0.215
282.941	0.245	0.216
283.144	0.245	0.216
283.348	0.244	0.217
283.551	0.243	0.217
283.754	0.243	0.219
283.957	0.242	0.219
284.16	0.241	0.22
284.363	0.24	0.221
284.566	0.238	0.221
284.77	0.237	0.222
284.973	0.236	0.222
285.176	0.236	0.222
285.379	0.237	0.221
285.582	0.237	0.22
285.785	0.232	0.22
285.988	0.228	0.22
286.192	0.225	0.22
286.395	0.224	0.22
286.598	0.223	0.22
286.801	0.222	0.218
287.004	0.222	0.216
287.207	0.221	0.215
287.41	0.22	0.214
287.614	0.22	0.213
287.817	0.22	0.213
288.02	0.221	0.212
288.223	0.222	0.211
288.426	0.222	0.211
288.629	0.222	0.21
288.832	0.221	0.21
289.036	0.22	0.209
289.239	0.22	0.208
289.442	0.22	0.208
289.645	0.219	0.207
289.848	0.218	0.207
290.051	0.216	0.207
290.254	0.215	0.208
290.458	0.214	0.208
290.661	0.213	0.209
290.864	0.212	0.208
291.067	0.211	0.208
291.27	0.211	0.206
291.473	0.21	0.205
291.676	0.21	0.204
291.879	0.209	0.203
292.083	0.209	0.202
292.286	0.208	0.202
292.489	0.208	0.201
292.692	0.207	0.201
292.895	0.207	0.201
293.098	0.207	0.201
293.301	0.206	0.2
293.505	0.205	0.2
293.708	0.205	0.199
293.911	0.204	0.199
294.114	0.204	0.198
294.317	0.204	0.198
294.52	0.205	0.198
294.723	0.205	0.199
294.927	0.205	0.199
295.13	0.205	0.199
295.333	0.205	0.198
295.536	0.205	0.196
295.739	0.204	0.196
295.942	0.204	0.195
296.145	0.204	0.195
296.348	0.204	0.195
296.552	0.203	0.195
296.755	0.202	0.195
296.958	0.202	0.195
297.161	0.202	0.195
297.364	0.202	0.194
297.567	0.202	0.193
297.77	0.202	0.192
297.974	0.203	0.19
298.177	0.203	0.189
298.38	0.203	0.188
298.583	0.203	0.187
298.786	0.204	0.187
298.989	0.203	0.187
299.192	0.203	0.187
299.396	0.202	0.188
299.599	0.201	0.188
299.802	0.199	0.188
300.005	0.198	0.187
300.208	0.197	0.188
300.411	0.196	0.186
300.614	0.195	0.184
300.818	0.194	0.183
301.021	0.194	0.183
301.224	0.194	0.182
301.427	0.193	0.183
301.63	0.193	0.184
301.833	0.192	0.185
302.036	0.191	0.186
302.24	0.19	0.185
302.443	0.189	0.183
302.646	0.188	0.18
302.849	0.188	0.179
303.052	0.188	0.179
303.255	0.187	0.18
303.458	0.187	0.181
303.661	0.186	0.181
303.865	0.184	0.18
304.068	0.182	0.179
304.271	0.181	0.179
304.474	0.18	0.178
304.677	0.179	0.178
304.88	0.179	0.177
305.083	0.178	0.177
305.287	0.178	0.177
305.49	0.178	0.178
305.693	0.179	0.18
305.896	0.179	0.181
306.099	0.179	0.181
306.302	0.178	0.179
306.506	0.177	0.177
306.709	0.175	0.175
306.912	0.173	0.174
307.115	0.173	0.172
307.318	0.173	0.172
307.521	0.172	0.171
307.724	0.172	0.171
307.928	0.171	0.172
308.131	0.17	0.173
308.334	0.169	0.174
308.537	0.168	0.174
308.74	0.168	0.174
308.943	0.167	0.174
309.146	0.166	0.173
309.35	0.165	0.172
309.553	0.165	0.171
309.756	0.164	0.169
309.959	0.163	0.169
310.162	0.163	0.168
310.365	0.163	0.168
310.568	0.164	0.167
310.772	0.164	0.166
310.975	0.164	0.164
311.178	0.164	0.163
311.381	0.164	0.162
311.584	0.164	0.162
311.787	0.163	0.16
311.99	0.163	0.16
312.194	0.163	0.16
312.397	0.162	0.159
312.6	0.162	0.159
312.803	0.162	0.159
313.006	0.161	0.159
313.209	0.161	0.159
313.412	0.16	0.159
313.616	0.16	0.16
313.819	0.159	0.16
314.022	0.158	0.159
314.225	0.157	0.157
314.428	0.157	0.156
314.631	0.156	0.154
314.834	0.156	0.153
315.038	0.156	0.151
315.241	0.155	0.15
315.444	0.154	0.15
315.647	0.153	0.149
315.85	0.151	0.148
316.053	0.15	0.148
316.256	0.149	0.147
316.46	0.148	0.147
316.663	0.148	0.145
316.866	0.147	0.144
317.069	0.146	0.144
317.272	0.145	0.143
317.475	0.145	0.144
317.679	0.144	0.144
317.882	0.144	0.142
318.085	0.143	0.141
318.288	0.143	0.14
318.491	0.142	0.139
318.694	0.141	0.138
318.897	0.141	0.138
319.101	0.139	0.137
319.304	0.138	0.136
319.507	0.137	0.135
319.71	0.136	0.135
319.913	0.135	0.133
320.116	0.135	0.133
320.319	0.133	0.133
320.523	0.133	0.132
320.726	0.132	0.132
320.929	0.132	0.13
321.132	0.131	0.13
321.335	0.131	0.129
321.538	0.13	0.129
321.741	0.13	0.129
321.945	0.129	0.128
322.148	0.128	0.127
322.351	0.127	0.126
322.554	0.127	0.126
322.757	0.126	0.125
322.96	0.126	0.124
323.163	0.125	0.123
323.367	0.125	0.123
323.57	0.125	0.123
323.773	0.125	0.121
323.976	0.125	0.12
324.179	0.125	0.12
324.382	0.124	0.119
324.585	0.123	0.119
324.789	0.123	0.118
324.992	0.122	0.118
325.195	0.122	0.117
325.398	0.121	0.117
325.601	0.121	0.117
325.804	0.121	0.117
326.007	0.121	0.116
326.211	0.121	0.116
326.414	0.12	0.116
326.617	0.12	0.115
326.82	0.12	0.115
327.023	0.119	0.114
327.226	0.119	0.113
327.429	0.119	0.113
327.633	0.119	0.112
327.836	0.118	0.112
328.039	0.118	0.111
328.242	0.117	0.111
328.445	0.117	0.111
328.648	0.116	0.111
328.851	0.116	0.11
329.055	0.115	0.109
329.258	0.115	0.108
329.461	0.114	0.108
329.664	0.113	0.108
329.867	0.113	0.108
330.07	0.112	0.108
330.273	0.112	0.108
330.477	0.112	0.108
330.68	0.112	0.107
330.883	0.112	0.107
331.086	0.111	0.106
331.289	0.111	0.106
331.492	0.11	0.106
331.696	0.109	0.107
331.899	0.108	0.107
332.102	0.108	0.107
332.305	0.107	0.106
332.508	0.106	0.106
332.711	0.106	0.106
332.914	0.105	0.107
333.118	0.105	0.107
333.321	0.104	0.108
333.524	0.104	0.108
333.727	0.103	0.107
333.93	0.103	0.106
334.133	0.103	0.105
334.336	0.103	0.105
334.54	0.103	0.106
334.743	0.102	0.107
334.946	0.102	0.108
335.149	0.101	0.109
335.352	0.1	0.11
335.555	0.1	0.11
335.758	0.1	0.109
335.962	0.099	0.109
336.165	0.099	0.109
336.368	0.098	0.109
336.571	0.097	0.111
336.774	0.097	0.112
336.977	0.097	0.114
337.18	0.096	0.117
337.384	0.096	0.12
337.587	0.096	0.121
337.79	0.095	0.121
337.993	0.095	0.121
338.196	0.094	0.122
338.399	0.094	0.123
338.602	0.094	0.125
338.806	0.094	0.127
339.009	0.094	0.13
339.212	0.094	0.132
339.415	0.093	0.134
339.618	0.092	0.136
339.821	0.091	0.139
340.024	0.09	0.141
340.228	0.09	0.144
340.431	0.089	0.146
340.634	0.089	0.148
340.837	0.089	0.151
341.04	0.089	0.154
341.243	0.089	0.157
341.447	0.089	0.159
341.65	0.089	0.162
341.853	0.089	0.164
342.056	0.089	0.166
342.259	0.089	0.169
342.462	0.089	0.171
342.665	0.089	0.174
342.868	0.089	0.176
343.072	0.088	0.177
343.275	0.088	0.178
343.478	0.087	0.18
343.681	0.087	0.182
343.884	0.087	0.185
344.087	0.086	0.188
344.291	0.086	0.192
344.494	0.085	0.195
344.697	0.085	0.198
344.9	0.085	0.199
345.103	0.085	0.201
345.306	0.085	0.204
345.509	0.085	0.208
345.713	0.086	0.212
345.916	0.087	0.213
346.119	0.087	0.213
346.322	0.087	0.214
346.525	0.088	0.215
346.728	0.088	0.217
346.931	0.088	0.219
347.135	0.088	0.22
347.338	0.089	0.222
347.541	0.091	0.223
347.744	0.092	0.224
347.947	0.094	0.225
348.15	0.093	0.227
348.353	0.093	0.228
348.557	0.092	0.23
348.76	0.092	0.231
348.963	0.093	0.232
349.166	0.095	0.232
349.369	0.098	0.233
349.572	0.1	0.234
349.775	0.103	0.235
349.979	0.106	0.235
350.182	0.108	0.237
350.385	0.111	0.238
350.588	0.113	0.239
350.791	0.115	0.24
350.994	0.118	0.24
351.197	0.121	0.24
351.401	0.123	0.24
351.604	0.126	0.239
351.807	0.13	0.238
352.01	0.133	0.238
352.213	0.136	0.238
352.416	0.14	0.237
352.619	0.142	0.236
352.823	0.145	0.236
353.026	0.148	0.235
353.229	0.151	0.234
353.432	0.154	0.234
353.635	0.157	0.232
353.838	0.16	0.231
354.042	0.163	0.23
354.245	0.166	0.228
354.448	0.168	0.227
354.651	0.171	0.225
354.854	0.174	0.223
355.057	0.177	0.222
355.26	0.18	0.22
355.464	0.183	0.217
355.667	0.185	0.216
355.87	0.187	0.213
356.073	0.189	0.211
356.276	0.192	0.209
356.479	0.193	0.207
356.682	0.195	0.204
356.886	0.196	0.202
357.089	0.198	0.199
357.292	0.201	0.196
357.495	0.202	0.194
357.698	0.204	0.191
357.901	0.206	0.189
358.104	0.208	0.186
358.308	0.211	0.184
358.511	0.211	0.181
358.714	0.211	0.178
358.917	0.213	0.174
359.12	0.214	0.171
359.323	0.214	0.168
359.526	0.216	0.165
359.73	0.217	0.163
359.933	0.219	0.16
360.136	0.219	0.157
360.339	0.22	0.155
360.542	0.22	0.152
360.745	0.221	0.15
360.948	0.222	0.147
361.152	0.222	0.144
361.355	0.222	0.142
361.558	0.222	0.139
361.761	0.222	0.137
361.964	0.222	0.134
362.167	0.222	0.132
362.37	0.222	0.13
362.574	0.221	0.128
362.777	0.221	0.126
362.98	0.22	0.124
363.183	0.22	0.123
363.386	0.219	0.121
363.589	0.218	0.119
363.792	0.217	0.117
363.996	0.216	0.115
364.199	0.215	0.114
364.402	0.215	0.112
364.605	0.214	0.11
364.808	0.214	0.109
365.011	0.213	0.107
365.214	0.21	0.106
365.418	0.208	0.104
365.621	0.207	0.103
365.824	0.205	0.102
366.027	0.203	0.1
366.23	0.201	0.099
366.433	0.199	0.098
366.637	0.197	0.097
366.84	0.195	0.095
367.043	0.192	0.094
367.246	0.19	0.093
367.449	0.188	0.092
367.652	0.186	0.091
367.855	0.183	0.09
368.059	0.181	0.09
368.262	0.179	0.088
368.465	0.176	0.088
368.668	0.174	0.087
368.871	0.172	0.086
369.074	0.169	0.085
369.277	0.168	0.084
369.481	0.165	0.084
369.684	0.163	0.083
369.887	0.16	0.082
370.09	0.158	0.081
370.293	0.156	0.081
370.496	0.153	0.08
370.699	0.15	0.079
370.903	0.147	0.079
371.106	0.145	0.078
371.309	0.142	0.078
371.512	0.14	0.077
371.715	0.136	0.076
371.918	0.134	0.076
372.121	0.131	0.075
372.325	0.129	0.075
372.528	0.127	0.074
372.731	0.124	0.073
372.934	0.123	0.073
373.137	0.12	0.073
373.34	0.118	0.072
373.543	0.116	0.072
373.747	0.114	0.071
373.95	0.113	0.071
374.153	0.111	0.07
374.356	0.109	0.07
374.559	0.107	0.07
374.762	0.105	0.069
374.966	0.103	0.069
375.169	0.102	0.069
375.372	0.1	0.068
375.575	0.098	0.068
375.778	0.096	0.067
375.981	0.095	0.067
376.184	0.093	0.067
376.387	0.092	0.067
376.591	0.09	0.066
376.794	0.089	0.066
376.997	0.088	0.066
377.2	0.087	0.065
377.403	0.086	0.065
377.606	0.085	0.065
377.809	0.084	0.064
378.013	0.082	0.064
378.216	0.081	0.064
378.419	0.081	0.064
378.622	0.08	0.064
378.825	0.079	0.063
379.028	0.078	0.063
379.231	0.077	0.063
379.435	0.076	0.063
379.638	0.076	0.063
379.841	0.075	0.062
380.044	0.074	0.062
380.247	0.073	0.062
380.45	0.073	0.061
380.654	0.072	0.061
380.857	0.071	0.061
381.06	0.07	0.061
381.263	0.07	0.061
381.466	0.069	0.06
381.669	0.069	0.06
381.872	0.069	0.06
382.076	0.068	0.06
382.279	0.068	0.06
382.482	0.067	0.059
382.685	0.067	0.059
382.888	0.066	0.059
383.091	0.065	0.059
383.294	0.065	0.059
383.498	0.064	0.059
383.701	0.064	0.058
383.904	0.064	0.058
384.107	0.063	0.058
384.31	0.063	0.058
384.513	0.063	0.058
384.716	0.063	0.058
384.92	0.063	0.058
385.123	0.062	0.058
385.326	0.062	0.058
385.529	0.062	0.058
385.732	0.062	0.058
385.935	0.062	0.058
386.138	0.062	0.058
386.342	0.061	0.057
386.545	0.061	0.057
386.748	0.061	0.057
386.951	0.061	0.057
387.154	0.061	0.056
387.357	0.061	0.056
387.561	0.061	0.056
387.764	0.061	0.056
387.967	0.06	0.056
388.17	0.06	0.056
388.373	0.06	0.056
388.576	0.06	0.056
388.779	0.06	0.056
388.982	0.06	0.056
389.186	0.06	0.056
389.389	0.06	0.056
389.592	0.06	0.056
389.779	0.059	0.056
389.983	0.059	0.056
390.186	0.059	0.057
390.389	0.059	0.057
390.592	0.059	0.057
390.795	0.059	0.057
390.998	0.059	0.057
391.201	0.058	0.057
391.405	0.058	0.057
391.608	0.058	0.057
391.811	0.058	0.058
392.014	0.058	0.058
392.217	0.058	0.058
392.42	0.058	0.058
392.623	0.058	0.058
392.827	0.058	0.058
393.03	0.057	0.058
393.233	0.057	0.058
393.436	0.057	0.058
393.639	0.057	0.058
393.842	0.057	0.058
394.045	0.057	0.058
394.249	0.057	0.058
394.452	0.057	0.059
394.655	0.057	0.059
394.858	0.057	0.059
395.061	0.057	0.059
395.264	0.057	0.059
395.468	0.057	0.06
395.671	0.057	0.06
395.874	0.057	0.06
396.077	0.057	0.06
396.28	0.057	0.06
396.483	0.057	0.06
396.686	0.057	0.06
396.89	0.057	0.061
397.093	0.057	0.061
397.296	0.057	0.061
397.499	0.057	0.061
397.702	0.057	0.062
397.905	0.057	0.062
398.108	0.057	0.062
398.312	0.057	0.063
398.515	0.057	0.063
398.718	0.057	0.064
398.921	0.057	0.064
399.124	0.057	0.065
399.327	0.057	0.066
399.53	0.058	0.066
399.734	0.058	0.067
399.937	0.058	0.068
400.14	0.058	0.069
400.343	0.058	0.07
400.546	0.058	0.071
400.749	0.058	0.072
400.952	0.058	0.074
401.156	0.058	0.075
401.359	0.059	0.077
401.562	0.059	0.079
401.765	0.059	0.081
401.968	0.059	0.084
402.171	0.06	0.086
402.374	0.06	0.088
402.578	0.06	0.091
402.781	0.06	0.094
402.984	0.06	0.097
403.187	0.061	0.1
403.39	0.061	0.105
403.593	0.061	0.108
403.796	0.061	0.113
404	0.061	0.117
[truncated: 1,564 more rows]

## Sheet: Fig 6
a. LNA Knockdown
	GFP LNA	GFP LNA	GFP LNA	GFP LNA	SNORA73-1 LNA	SNORA73-1 LNA	SNORA73-1 LNA	SNORA73-1 LNA	SNORA73-2 LNA	SNORA73-2 LNA	SNORA73-2 LNA	SNORA73-2 LNA
SNHG3	1	0.94169	1	1	0.982593	0.866228	0.706719	0.78035	1.01287	1.02127	1.02338	0.870867
SNORA73	1	0.947425	1	1	0.725506	0.543193	0.623226	0.607608	0.462184	0.385861	0.351995	0.092794
b. NADP/NADPH
	GFP LNA	SNORA73-1 LNA	SNORA73-2 LNA
	3.35271	1.11473	1.35078
	3.24226	0.975383	0.952663
	4.62641	1.61623	0.534639
	2.36508	2.43134	1.189
c. U17 Expression vs NADP:NADPH
SNORA73	NADP:NADPH
1	1.35753
1	1.7605
0.952654	1.82736
0.933402	1.1224
0.725506	0.755753
0.543193	1.18269
0.623226	0.777446
0.607608	0.773172
0.641273	0.600279
0.462184	0.499093
0.385861	0.281951
0.351995	0.81867
d. GSSG:GSH
GFP LNA	SNORA73-1 LNA	SNORA73-2 LNA
0.002605	0.000753	0.001
0.00175	0.000823	0.0013
0.002385	0.00091	0.0011
0.00124	0.0012	0.0011
e. Liver rRNA
	GFP LNA	GFP LNA	GFP LNA	GFP LNA	GFP LNA	GFP LNA	GFP LNA	SNORA73 LNA	SNORA73 LNA	SNORA73 LNA	SNORA73 LNA	SNORA73 LNA	SNORA73 LNA	SNORA73 LNA
47S	0.960065	0.631515	1.11128	1	0.971309	1.17082	0.949131	3.52125	3.3792	3.24993	3.18927	3.91525	2.71832	2.48003
28S	1.0613	0.729925	0.73841	1	1.83156	0.950951	0.898387	1.40741	1.51274	1.32842	1.19391	0.813163	0.903167	0.65635
18S	1.03087	0.691455	0.59832	1	2.28875	1.03352	1.01294	1.14054	1.42559	1.42661	1.22892	0.682216	1.03124	0.667854
f. 18S:47S
GFP LNA	SNORA73 LNA
0.931311	3.08735
1.85733	2.37038
1	2.27807
0.424384	2.59519
1.13285	5.73902
0.937004	2.63596
0.913313	3.71343
g. P-AKT/AKT
GFP LNA	SNORA73 LNA
1	4.18554				Fig 6g. These images represent a different exposures of a single western blot. Samples were each loaded twice in a 20-well gel in the following order from left to right: ladder, GFP-1, GFP-2, GFP-3, SNORA73-1, SNORA73-2, SNORA73-3, ladder, GFP-1, GFP-2, GFP-3, SNORA73-1, SNORA73-2, SNORA73-3, ladder. After transfer to PVDF, the membrane was bisected vertically into right and left halves (R/L) at …
1.25867	2.71385
1.68104	4.10988
1	0.815901
1.02571	4.4644
4.61*	3.84397	* Outlier (Rout test) excluded
1.86074	7.09941
g. MTOR
GFP LNA	SNORA73 LNA
0.264235	1.82801
0.738459	3.15342
1	2.685
1	0.696531
0.386958	1.11732
0.848115	1.39809
0.718907	1.9321
h. Liver polysomes					i. P/M area ratio
GFP LNA	SNORA73 LNA				GFP LNA	SNORA73 LNA
1.422	0.14	0.111			3.09	5.21
1.625	0.14	0.111			5.06	7.26
1.828	0.14	0.111			3.9	6.65
2.032	0.14	0.111
2.235	0.14	0.111
2.438	0.14	0.111
2.641	0.14	0.11
2.844	0.14	0.11
3.047	0.14	0.11
3.25	0.14	0.11
3.454	0.14	0.11
3.657	0.14	0.11
3.86	0.14	0.11
4.063	0.14	0.11
4.266	0.14	0.11
4.469	0.14	0.11
4.672	0.14	0.11
4.876	0.14	0.11
5.079	0.14	0.11
5.282	0.14	0.11
5.485	0.14	0.11
5.688	0.14	0.11
5.891	0.14	0.11
6.094	0.14	0.11
6.298	0.14	0.11
6.501	0.14	0.11
6.704	0.14	0.11
6.907	0.14	0.11
7.11	0.14	0.11
7.313	0.14	0.11
7.517	0.14	0.11
7.72	0.14	0.11
7.923	0.14	0.11
8.126	0.14	0.11
8.329	0.14	0.11
8.532	0.14	0.11
8.735	0.14	0.11
8.939	0.14	0.11
9.142	0.14	0.11
9.345	0.14	0.11
9.548	0.14	0.11
9.751	0.14	0.11
9.954	0.14	0.11
10.157	0.14	0.11
10.361	0.14	0.11
10.564	0.14	0.11
10.767	0.14	0.11
10.97	0.14	0.11
11.173	0.14	0.11
11.376	0.14	0.11
11.579	0.14	0.11
11.783	0.14	0.11
11.986	0.14	0.11
12.189	0.14	0.11
12.392	0.14	0.11
12.595	0.14	0.11
12.798	0.14	0.11
13.001	0.14	0.11
13.205	0.14	0.11
13.408	0.14	0.11
13.611	0.14	0.11
13.814	0.14	0.11
14.017	0.14	0.11
14.22	0.14	0.11
14.423	0.14	0.11
14.627	0.14	0.11
14.83	0.14	0.11
15.033	0.14	0.11
15.236	0.14	0.11
15.439	0.14	0.11
15.642	0.14	0.11
15.845	0.14	0.11
16.049	0.14	0.11
16.252	0.14	0.11
16.455	0.14	0.11
16.658	0.14	0.11
16.861	0.14	0.11
17.064	0.14	0.11
17.267	0.14	0.11
17.471	0.14	0.11
17.674	0.14	0.11
17.877	0.14	0.11
18.08	0.14	0.11
18.283	0.14	0.11
18.486	0.14	0.11
18.689	0.14	0.11
18.893	0.14	0.11
19.096	0.14	0.11
19.299	0.14	0.11
19.502	0.14	0.11
19.705	0.14	0.11
19.908	0.14	0.11
20.111	0.14	0.11
20.315	0.14	0.11
20.518	0.14	0.11
20.721	0.14	0.11
20.924	0.14	0.11
21.127	0.14	0.11
21.33	0.14	0.11
21.533	0.14	0.11
21.737	0.14	0.11
21.94	0.14	0.11
22.143	0.14	0.11
22.346	0.14	0.11
22.549	0.14	0.11
22.752	0.14	0.11
22.955	0.14	0.11
23.159	0.14	0.11
23.362	0.14	0.11
23.565	0.14	0.11
23.768	0.14	0.11
23.971	0.14	0.11
24.174	0.14	0.11
24.377	0.14	0.11
24.581	0.14	0.11
24.784	0.14	0.11
24.987	0.14	0.11
25.19	0.14	0.11
25.393	0.14	0.11
25.596	0.14	0.11
25.799	0.14	0.11
26.003	0.14	0.11
26.206	0.14	0.11
26.409	0.14	0.11
26.612	0.14	0.11
26.815	0.14	0.11
27.018	0.14	0.11
27.221	0.14	0.11
27.425	0.14	0.11
27.628	0.14	0.11
27.831	0.14	0.11
28.034	0.14	0.11
28.237	0.14	0.11
28.44	0.14	0.11
28.643	0.14	0.11
28.847	0.14	0.11
29.05	0.14	0.11
29.253	0.14	0.11
29.456	0.14	0.11
29.659	0.14	0.11
29.862	0.14	0.11
30.065	0.14	0.11
30.269	0.14	0.11
30.472	0.14	0.11
30.675	0.14	0.111
30.878	0.139	0.11
31.081	0.139	0.111
31.284	0.139	0.111
31.487	0.139	0.111
31.691	0.139	0.111
31.894	0.139	0.11
32.097	0.139	0.11
32.3	0.139	0.11
32.503	0.139	0.111
32.706	0.139	0.11
32.91	0.139	0.111
33.113	0.139	0.111
33.316	0.139	0.111
33.519	0.139	0.11
33.722	0.139	0.11
33.925	0.139	0.11
34.128	0.139	0.111
34.332	0.139	0.11
34.535	0.139	0.11
34.738	0.139	0.11
34.941	0.139	0.11
35.144	0.139	0.11
35.347	0.139	0.11
35.55	0.139	0.11
35.754	0.139	0.11
35.957	0.139	0.11
36.16	0.139	0.11
36.363	0.139	0.11
36.566	0.139	0.11
36.769	0.139	0.11
36.972	0.139	0.11
37.176	0.139	0.11
37.379	0.139	0.11
37.582	0.139	0.11
37.785	0.138	0.11
37.988	0.139	0.11
38.191	0.138	0.11
38.394	0.138	0.11
38.598	0.138	0.11
38.801	0.138	0.11
39.004	0.138	0.11
39.207	0.138	0.11
39.41	0.138	0.11
39.613	0.138	0.11
39.816	0.138	0.11
40.02	0.138	0.11
40.223	0.137	0.11
40.426	0.137	0.11
40.629	0.137	0.11
40.832	0.137	0.11
41.035	0.136	0.11
41.238	0.136	0.11
41.442	0.136	0.11
41.645	0.136	0.11
41.848	0.136	0.11
42.051	0.136	0.11
42.254	0.136	0.11
42.457	0.136	0.11
42.66	0.135	0.109
42.864	0.135	0.109
43.067	0.135	0.109
43.27	0.135	0.109
43.473	0.135	0.109
43.676	0.135	0.109
43.879	0.135	0.109
44.082	0.135	0.109
44.286	0.135	0.109
44.489	0.135	0.109
44.692	0.135	0.109
44.895	0.136	0.109
45.098	0.138	0.109
45.301	0.138	0.109
45.504	0.138	0.109
45.708	0.138	0.109
45.911	0.138	0.108
46.114	0.138	0.108
46.317	0.138	0.108
46.52	0.138	0.108
46.723	0.138	0.108
46.926	0.138	0.108
47.13	0.138	0.108
47.333	0.138	0.108
47.536	0.138	0.108
47.739	0.138	0.108
47.942	0.138	0.108
48.145	0.138	0.108
48.348	0.138	0.107
48.552	0.138	0.107
48.755	0.138	0.107
48.958	0.138	0.107
49.161	0.138	0.107
49.364	0.138	0.107
49.567	0.138	0.107
49.77	0.138	0.107
49.974	0.138	0.107
50.177	0.138	0.107
50.38	0.138	0.106
50.583	0.138	0.106
50.786	0.138	0.106
50.989	0.138	0.107
51.192	0.138	0.109
51.396	0.138	0.109
51.599	0.138	0.11
51.802	0.138	0.11
52.005	0.138	0.11
52.208	0.138	0.111
52.411	0.138	0.111
52.614	0.138	0.11
52.818	0.137	0.11
53.021	0.137	0.11
53.224	0.137	0.11
53.427	0.137	0.11
53.63	0.137	0.11
53.833	0.136	0.11
54.036	0.136	0.11
54.24	0.136	0.11
54.443	0.136	0.109
54.646	0.136	0.109
54.849	0.137	0.109
55.052	0.138	0.109
55.255	0.138	0.109
55.458	0.138	0.109
55.662	0.138	0.109
55.865	0.138	0.11
56.068	0.138	0.111
56.271	0.138	0.111
56.474	0.138	0.111
56.677	0.138	0.111
56.88	0.138	0.111
57.084	0.138	0.111
57.287	0.138	0.111
57.49	0.138	0.111
57.693	0.137	0.111
57.896	0.138	0.111
58.099	0.138	0.111
58.303	0.139	0.111
58.506	0.139	0.111
58.709	0.139	0.111
58.912	0.139	0.111
59.115	0.139	0.11
59.318	0.139	0.11
59.521	0.139	0.11
59.725	0.138	0.11
59.928	0.138	0.11
60.131	0.138	0.11
60.334	0.138	0.11
60.537	0.138	0.11
60.74	0.138	0.11
60.943	0.138	0.11
61.147	0.138	0.11
61.35	0.138	0.11
61.553	0.138	0.11
61.756	0.138	0.11
61.959	0.138	0.11
62.162	0.138	0.11
62.365	0.138	0.11
62.569	0.138	0.11
62.772	0.138	0.11
62.975	0.138	0.11
63.178	0.138	0.11
63.381	0.138	0.11
63.584	0.138	0.11
63.787	0.138	0.11
63.991	0.138	0.11
64.194	0.138	0.11
64.397	0.138	0.11
64.6	0.138	0.11
64.803	0.138	0.111
65.006	0.138	0.111
65.209	0.138	0.111
65.413	0.138	0.111
65.616	0.138	0.111
65.819	0.137	0.111
66.022	0.138	0.111
66.225	0.138	0.111
66.428	0.138	0.111
66.631	0.139	0.111
66.835	0.139	0.111
67.038	0.139	0.111
67.241	0.139	0.112
67.444	0.139	0.112
67.647	0.139	0.112
67.85	0.139	0.112
68.053	0.139	0.112
68.257	0.139	0.112
68.46	0.139	0.112
68.663	0.139	0.112
68.866	0.139	0.112
69.069	0.139	0.112
69.272	0.139	0.112
69.475	0.139	0.112
69.679	0.139	0.112
69.882	0.139	0.112
70.085	0.139	0.112
70.288	0.139	0.112
70.491	0.139	0.112
70.694	0.139	0.112
70.897	0.139	0.112
71.101	0.139	0.112
71.304	0.139	0.112
71.507	0.139	0.112
71.71	0.139	0.112
71.913	0.139	0.112
72.116	0.139	0.112
72.319	0.139	0.112
72.523	0.139	0.112
72.726	0.139	0.112
72.929	0.139	0.112
73.132	0.139	0.112
73.335	0.139	0.112
73.538	0.139	0.112
73.741	0.139	0.112
73.945	0.139	0.112
74.148	0.139	0.112
74.351	0.139	0.112
74.554	0.139	0.112
74.757	0.139	0.112
74.96	0.139	0.112
75.163	0.139	0.112
75.367	0.139	0.112
75.57	0.139	0.112
75.773	0.139	0.112
75.976	0.139	0.112
76.179	0.139	0.112
76.382	0.139	0.112
76.585	0.139	0.112
76.789	0.139	0.112
76.992	0.139	0.112
77.195	0.139	0.112
77.398	0.139	0.112
77.601	0.139	0.112
77.804	0.139	0.112
78.007	0.139	0.112
78.211	0.139	0.112
78.414	0.139	0.112
78.617	0.139	0.112
78.82	0.139	0.112
79.023	0.139	0.112
79.226	0.139	0.112
79.429	0.139	0.112
79.633	0.139	0.112
79.836	0.139	0.112
80.039	0.139	0.112
80.242	0.139	0.112
80.445	0.139	0.112
80.648	0.139	0.112
80.851	0.139	0.112
81.055	0.139	0.112
81.258	0.139	0.112
81.461	0.139	0.112
81.664	0.139	0.112
81.867	0.139	0.112
82.07	0.139	0.112
82.274	0.139	0.112
82.477	0.139	0.112
82.68	0.139	0.112
82.883	0.139	0.112
83.086	0.139	0.112
83.289	0.139	0.112
83.492	0.139	0.111
83.696	0.139	0.111
83.899	0.139	0.111
84.102	0.139	0.112
84.305	0.139	0.112
84.508	0.139	0.112
84.711	0.139	0.112
84.914	0.139	0.112
85.118	0.139	0.112
85.321	0.139	0.112
85.524	0.139	0.112
85.727	0.139	0.112
85.93	0.139	0.112
86.133	0.139	0.111
86.336	0.139	0.112
86.54	0.139	0.112
86.743	0.139	0.112
86.946	0.139	0.112
87.149	0.139	0.112
87.352	0.139	0.112
87.555	0.139	0.112
87.758	0.139	0.112
87.962	0.139	0.112
88.165	0.139	0.112
88.368	0.139	0.112
88.571	0.139	0.112
88.774	0.139	0.112
88.977	0.139	0.112
89.18	0.139	0.112
89.384	0.139	0.112
89.587	0.139	0.112
89.79	0.139	0.112
89.993	0.139	0.112
90.196	0.139	0.112
90.399	0.139	0.112
90.602	0.139	0.112
90.806	0.139	0.112
91.009	0.139	0.112
91.212	0.139	0.112
91.415	0.139	0.112
91.618	0.139	0.112
91.821	0.139	0.112
92.024	0.139	0.112
92.228	0.139	0.112
92.431	0.139	0.112
92.634	0.139	0.112
92.837	0.139	0.112
93.04	0.139	0.112
93.243	0.139	0.112
93.446	0.139	0.112
93.65	0.139	0.112
93.853	0.139	0.112
94.056	0.139	0.112
94.259	0.139	0.112
94.462	0.139	0.112
94.665	0.139	0.112
94.868	0.139	0.112
95.072	0.139	0.112
95.275	0.139	0.112
95.478	0.139	0.112
95.681	0.139	0.112
95.884	0.139	0.112
96.087	0.139	0.112
96.29	0.139	0.112
96.494	0.139	0.112
96.697	0.139	0.112
96.9	0.139	0.112
97.103	0.139	0.112
97.306	0.139	0.112
97.509	0.139	0.112
97.712	0.139	0.112
97.916	0.139	0.112
98.119	0.139	0.112
98.322	0.139	0.112
98.525	0.139	0.112
98.728	0.139	0.112
98.931	0.139	0.112
99.134	0.139	0.112
99.338	0.139	0.112
99.541	0.139	0.112
99.744	0.139	0.112
99.947	0.139	0.112
100.15	0.139	0.112
100.353	0.139	0.112
100.556	0.139	0.112
100.76	0.139	0.112
100.963	0.139	0.112
101.166	0.139	0.112
101.369	0.139	0.112
101.572	0.139	0.112
101.775	0.139	0.112
101.979	0.139	0.112
102.182	0.139	0.112
102.385	0.139	0.112
102.588	0.139	0.112
102.791	0.139	0.112
102.994	0.139	0.112
103.197	0.139	0.112
103.401	0.139	0.112
103.604	0.139	0.112
103.807	0.139	0.112
104.01	0.139	0.112
104.213	0.139	0.112
104.416	0.139	0.112
104.619	0.139	0.112
104.823	0.139	0.112
105.026	0.139	0.112
105.229	0.139	0.112
105.432	0.139	0.112
105.635	0.139	0.112
105.838	0.139	0.112
106.041	0.139	0.112
106.245	0.139	0.112
106.448	0.139	0.112
106.651	0.139	0.112
106.854	0.139	0.112
107.057	0.139	0.112
107.26	0.139	0.112
107.463	0.139	0.113
107.667	0.139	0.113
107.87	0.139	0.113
108.073	0.139	0.113
108.276	0.139	0.113
108.479	0.139	0.113
108.682	0.139	0.113
108.885	0.14	0.113
109.089	0.14	0.113
109.292	0.14	0.113
109.495	0.139	0.113
109.698	0.139	0.113
109.901	0.139	0.113
110.104	0.139	0.113
110.307	0.139	0.113
110.511	0.139	0.113
110.714	0.139	0.113
110.917	0.139	0.113
111.12	0.139	0.113
111.323	0.139	0.113
111.526	0.14	0.113
111.729	0.14	0.113
111.933	0.14	0.113
112.136	0.14	0.113
112.339	0.14	0.113
112.542	0.14	0.113
112.745	0.14	0.113
112.948	0.14	0.113
113.151	0.14	0.113
113.355	0.14	0.113
113.558	0.14	0.113
113.761	0.14	0.113
113.964	0.14	0.113
114.167	0.14	0.113
114.37	0.14	0.113
114.573	0.14	0.113
114.777	0.14	0.113
114.98	0.14	0.113
115.183	0.14	0.113
115.386	0.139	0.113
115.589	0.14	0.113
115.792	0.14	0.113
115.995	0.14	0.113
116.199	0.14	0.113
116.402	0.14	0.113
116.605	0.14	0.113
116.808	0.14	0.113
117.011	0.14	0.113
117.214	0.14	0.113
117.417	0.14	0.113
117.621	0.14	0.113
117.824	0.14	0.113
118.027	0.14	0.113
118.23	0.14	0.113
118.433	0.14	0.113
118.636	0.14	0.113
118.839	0.14	0.113
119.043	0.14	0.113
119.246	0.14	0.113
119.449	0.14	0.113
119.652	0.14	0.113
119.855	0.14	0.113
120.058	0.14	0.113
120.261	0.14	0.113
120.465	0.14	0.113
120.668	0.14	0.113
120.871	0.14	0.114
121.074	0.14	0.114
121.277	0.14	0.114
121.48	0.14	0.114
121.683	0.14	0.114
121.887	0.14	0.114
122.09	0.141	0.114
122.293	0.141	0.114
122.496	0.141	0.114
122.699	0.14	0.114
122.902	0.141	0.114
123.105	0.141	0.114
123.309	0.141	0.114
123.512	0.141	0.114
123.715	0.141	0.114
123.918	0.141	0.114
124.121	0.141	0.114
124.324	0.141	0.114
124.528	0.141	0.114
124.731	0.141	0.114
124.934	0.141	0.114
125.137	0.141	0.114
125.34	0.141	0.114
125.543	0.141	0.114
125.747	0.141	0.114
125.95	0.141	0.114
126.153	0.141	0.114
126.356	0.141	0.114
126.559	0.141	0.115
126.762	0.141	0.115
126.965	0.141	0.115
127.169	0.141	0.115
127.372	0.141	0.115
127.575	0.141	0.115
127.778	0.141	0.115
127.981	0.141	0.115
128.184	0.142	0.115
128.388	0.142	0.115
128.591	0.142	0.115
128.794	0.142	0.115
128.997	0.142	0.115
129.2	0.142	0.115
129.403	0.142	0.115
129.606	0.142	0.115
129.81	0.142	0.115
130.013	0.142	0.115
130.216	0.142	0.115
130.419	0.142	0.115
130.622	0.142	0.115
130.825	0.142	0.115
131.029	0.143	0.115
131.232	0.143	0.115
131.435	0.143	0.115
131.638	0.143	0.115
131.841	0.143	0.116
132.044	0.144	0.116
132.247	0.144	0.116
132.451	0.144	0.116
132.654	0.144	0.116
132.857	0.144	0.116
133.06	0.144	0.116
133.263	0.144	0.116
133.466	0.145	0.116
133.669	0.145	0.116
133.873	0.145	0.116
134.076	0.146	0.116
134.279	0.146	0.116
134.482	0.147	0.116
134.685	0.147	0.116
134.888	0.147	0.116
135.092	0.148	0.116
135.295	0.148	0.116
135.498	0.149	0.116
135.701	0.149	0.116
135.904	0.15	0.117
136.107	0.15	0.117
136.311	0.151	0.117
136.514	0.151	0.117
136.717	0.151	0.117
136.92	0.152	0.117
137.123	0.153	0.117
137.326	0.153	0.117
137.529	0.153	0.117
137.733	0.153	0.117
137.936	0.153	0.117
138.139	0.153	0.117
138.342	0.153	0.117
138.545	0.154	0.117
138.748	0.154	0.117
138.951	0.154	0.117
139.155	0.154	0.118
139.358	0.154	0.118
139.561	0.154	0.118
139.764	0.154	0.118
139.967	0.153	0.118
140.17	0.152	0.118
140.373	0.151	0.118
140.577	0.15	0.119
140.78	0.15	0.119
140.983	0.149	0.119
141.186	0.148	0.12
141.389	0.147	0.12
141.592	0.146	0.12
141.795	0.145	0.121
141.999	0.144	0.121
142.202	0.142	0.121
142.405	0.143	0.122
142.608	0.144	0.122
142.811	0.146	0.122
143.014	0.15	0.123
143.217	0.156	0.123
143.421	0.163	0.123
143.624	0.174	0.124
143.827	0.187	0.124
144.03	0.275	0.125
144.233	0.436	0.126
144.436	0.621	0.126
144.639	0.777	0.127
144.843	0.893	0.127
145.046	0.978	0.128
145.249	1.031	0.129
145.452	1.031	0.13
145.655	1.031	0.131
145.858	1.031	0.132
146.061	1.031	0.132
146.265	1.031	0.133
146.468	1.031	0.133
146.671	1.031	0.133
146.874	1.031	0.133
147.077	1.031	0.132
147.28	1.031	0.132
147.483	1.031	0.132
147.687	1.031	0.132
147.89	1.031	0.132
148.093	1.031	0.132
148.296	1.031	0.133
148.499	1.031	0.133
148.702	1.031	0.135
148.905	1.031	0.138
149.109	1.031	0.143
149.312	1.031	0.149
149.515	1.031	0.157
149.718	1.031	0.169
149.921	1.031	0.188
150.124	1.031	0.226
150.328	1.031	0.333
150.531	1.031	0.519
150.734	1.031	0.71
150.937	1.031	0.848
151.14	1.031	0.949
151.343	1.031	1.026
151.546	1.031	1.031
151.75	1.031	1.031
151.953	1.031	1.031
152.156	1.031	1.031
152.359	1.031	1.031
152.562	1.031	1.031
152.765	1.031	1.031
152.968	1.031	1.031
153.172	1.031	1.031
153.375	1.031	1.031
153.578	1.031	1.031
153.781	1.031	1.031
153.984	1.031	1.031
154.188	1.031	1.031
154.391	1.031	1.031
154.594	1.031	1.031
154.797	1.031	1.031
155	1.031	1.031
155.203	1.031	1.031
155.407	1.031	1.031
155.61	1.031	1.031
155.813	1.031	1.031
156.016	1.031	1.031
156.219	1.031	1.031
156.423	1.031	1.031
156.626	1.031	1.031
156.829	1.031	1.031
157.032	1.031	1.031
157.235	1.031	1.031
157.438	1.031	1.031
157.641	1.031	1.031
157.845	1.031	1.031
158.048	1.031	1.031
158.251	1.031	1.031
158.454	1.031	1.031
158.657	1.031	1.031
158.86	1.031	1.031
159.063	1.031	1.031
159.267	1.031	1.031
159.47	1.031	1.031
159.673	1.031	1.031
159.876	1.031	1.031
160.079	1.031	1.031
160.282	1.031	1.031
160.485	1.031	1.031
160.689	1.031	1.031
160.892	1.031	1.031
161.095	1.031	1.031
161.298	1.031	1.031
161.501	1.031	1.031
161.704	1.031	1.031
161.907	1.031	1.031
162.111	1.031	1.031
162.314	1.031	1.031
162.517	1.031	1.031
162.72	1.031	1.031
162.923	1.031	1.031
163.126	1.031	1.031
163.329	1.031	1.031
163.533	1.031	1.031
163.736	1.031	1.031
163.939	1.031	1.031
164.142	1.031	1.031
164.345	1.031	1.031
164.548	1.031	1.031
164.751	1.031	1.031
164.955	1.031	1.031
165.158	1.031	1.031
165.361	1.031	1.031
165.564	1.031	1.031
165.767	1.031	1.031
165.97	1.031	1.031
166.173	1.031	1.031
166.377	1.031	1.031
166.58	1.031	1.031
166.783	1.031	1.031
166.986	1.031	1.031
167.189	1.031	1.031
167.392	1.031	1.031
167.595	1.031	1.031
167.799	1.031	1.031
168.002	1.031	1.031
168.205	1.031	1.031
168.408	1.031	1.031
168.611	1.031	1.031
168.814	1.031	1.031
169.018	1.031	1.031
169.221	1.031	1.031
169.424	1.031	1.031
169.627	1.031	1.031
169.83	1.031	1.031
170.033	1.031	1.031
170.236	1.031	1.031
170.44	1.031	1.031
170.643	1.031	1.031
170.846	1.031	1.031
171.049	1.031	1.031
171.252	1.031	1.031
171.455	1.031	1.031
171.658	1.031	1.031
171.862	1.031	1.031
172.065	1.031	1.031
172.268	1.031	1.031
172.471	1.031	1.031
172.674	1.031	1.031
172.877	1.031	1.031
173.08	1.031	1.031
173.284	1.031	1.031
173.487	1.031	1.031
173.69	1.031	1.031
173.893	1.031	1.031
174.096	1.031	1.031
174.299	1.031	1.031
174.503	1.031	1.031
174.706	1.031	1.031
174.909	1.031	1.031
175.112	1.031	1.031
175.315	1.031	1.031
175.518	1.031	1.031
175.721	1.031	1.031
175.925	1.031	1.031
176.128	1.031	1.031
176.331	1.031	1.031
176.534	1.031	1.031
176.737	1.031	1.031
176.94	1.031	1.031
177.143	1.031	1.031
177.347	1.031	1.031
177.55	1.031	1.031
177.753	1.031	1.031
177.956	1.031	1.031
178.159	1.031	1.031
178.362	1.031	1.031
178.565	1.031	1.031
178.769	1.031	1.031
178.972	1.031	1.031
179.175	1.031	1.031
179.378	1.031	1.031
179.581	1.031	1.031
179.784	1.031	1.031
179.988	1.031	1.031
180.191	1.031	1.031
180.394	1.031	1.031
180.597	1.031	1.031
180.8	1.031	1.031
181.003	1.031	1.031
181.206	1.031	1.031
181.41	1.031	1.031
181.613	1.031	1.031
181.816	1.031	1.031
182.019	1.031	1.031
182.222	1.031	1.031
182.425	1.031	1.031
182.628	1.031	1.031
182.832	1.031	1.031
183.035	1.031	1.031
183.238	1.031	1.031
183.441	1.031	1.031
183.644	1.031	1.031
183.847	1.031	1.031
184.051	1.031	1.031
184.254	1.031	1.031
184.457	1.031	1.031
184.66	1.031	1.031
184.863	1.031	1.031
185.066	1.031	1.031
185.269	1.031	1.031
185.473	1.031	1.031
185.676	1.031	1.031
185.879	1.031	1.031
186.082	1.031	1.031
186.285	1.031	1.031
186.488	1.031	1.031
186.691	1.031	1.031
186.895	1.031	1.031
187.098	1.031	1.031
187.301	1.031	1.031
187.504	1.031	1.031
187.707	1.031	1.031
187.91	1.031	1.031
188.114	1.031	1.031
188.317	1.031	1.031
188.52	1.031	1.031
188.723	1.031	1.031
188.926	1.031	1.031
189.13	1.031	1.031
189.333	1.031	1.031
189.536	1.031	1.031
189.739	1.031	1.031
189.942	1.031	1.031
190.145	1.031	1.031
190.348	1.031	1.031
190.552	1.031	1.031
190.755	1.031	1.031
190.958	1.031	1.031
191.161	1.031	1.031
191.364	1.031	1.031
191.567	1.031	1.031
191.77	1.031	1.031
191.974	1.031	1.031
192.177	1.031	1.031
192.38	1.031	1.031
192.583	1.031	1.031
192.786	1.031	1.031
192.989	1.031	1.031
193.193	1.031	1.031
193.396	1.031	1.031
193.599	1.031	1.031
193.802	1.031	1.031
194.005	1.031	1.031
194.209	1.031	1.031
194.412	1.031	1.031
194.615	1.031	1.031
194.818	1.031	1.031
195.021	1.023	1.031
195.224	1.01	1.031
195.427	0.998	1.031
195.631	0.985	1.031
195.834	0.973	1.031
196.037	0.961	1.031
196.24	0.945	1.031
196.443	0.937	1.031
196.646	0.93	1.031
196.849	0.922	1.031
197.053	0.913	1.031
197.256	0.903	1.031
197.459	0.892	1.031
197.662	0.884	1.031
197.865	0.877	1.031
198.068	0.874	1.031
198.272	0.872	1.031
198.475	0.871	1.031
198.678	0.871	1.031
198.881	0.867	1.031
199.084	0.862	1.031
199.287	0.856	1.031
199.49	0.848	1.031
199.694	0.84	1.031
199.897	0.832	1.031
200.1	0.828	1.031
200.303	0.823	1.031
200.506	0.812	1.031
200.709	0.801	1.031
200.913	0.793	1.031
201.116	0.786	1.031
201.319	0.78	1.031
201.522	0.774	1.031
201.725	0.771	1.026
201.928	0.767	1.016
202.132	0.762	1.008
202.335	0.758	1
202.538	0.754	0.993
202.741	0.749	0.987
202.944	0.743	0.981
203.147	0.738	0.975
203.35	0.729	0.968
203.554	0.723	0.958
203.757	0.716	0.949
203.96	0.71	0.942
204.163	0.706	0.936
204.366	0.7	0.93
204.569	0.693	0.923
204.773	0.687	0.915
204.976	0.68	0.908
205.179	0.674	0.904
205.382	0.667	0.901
205.585	0.66	0.896
205.788	0.654	0.888
205.991	0.649	0.874
206.195	0.645	0.865
206.398	0.642	0.857
206.601	0.64	0.849
206.804	0.639	0.841
207.007	0.639	0.834
207.21	0.636	0.828
207.413	0.632	0.822
207.617	0.627	0.816
207.82	0.623	0.81
208.023	0.619	0.804
208.226	0.615	0.799
208.429	0.611	0.795
208.632	0.607	0.789
208.835	0.604	0.784
209.039	0.602	0.778
209.242	0.598	0.771
209.445	0.592	0.764
209.648	0.584	0.757
209.851	0.579	0.752
210.054	0.574	0.747
210.257	0.569	0.743
210.461	0.564	0.74
210.664	0.56	0.734
210.867	0.554	0.729
211.07	0.548	0.723
211.273	0.541	0.717
211.476	0.534	0.712
211.68	0.529	0.707
211.883	0.526	0.702
212.086	0.526	0.697
212.289	0.525	0.69
212.492	0.523	0.686
212.695	0.521	0.683
212.898	0.519	0.68
213.102	0.516	0.675
213.305	0.513	0.671
213.508	0.51	0.667
213.711	0.506	0.663
213.914	0.502	0.661
214.117	0.499	0.659
214.321	0.497	0.659
214.524	0.497	0.659
214.727	0.497	0.661
214.93	0.495	0.658
215.133	0.491	0.654
215.337	0.487	0.653
215.54	0.482	0.651
215.743	0.479	0.65
215.946	0.478	0.647
216.149	0.472	0.644
216.352	0.467	0.641
216.555	0.462	0.638
216.759	0.457	0.637
216.962	0.454	0.634
217.165	0.451	0.626
217.368	0.451	0.617
217.571	0.451	0.612
217.774	0.451	0.608
217.977	0.451	0.605
218.181	0.45	0.602
218.384	0.446	0.6
218.587	0.442	0.597
218.79	0.438	0.594
218.993	0.435	0.591
219.197	0.433	0.588
219.4	0.43	0.586
219.603	0.425	0.584
219.806	0.419	0.581
220.009	0.415	0.578
220.212	0.412	0.576
220.415	0.41	0.576
220.619	0.41	0.576
220.822	0.411	0.578
221.025	0.412	0.579
221.228	0.414	0.582
221.431	0.416	0.58
221.634	0.414	0.57
221.837	0.407	0.561
222.041	0.399	0.557
222.244	0.395	0.554
222.447	0.393	0.552
222.65	0.394	0.549
222.853	0.395	0.547
223.056	0.398	0.545
223.259	0.398	0.543
223.463	0.397	0.543
223.666	0.396	0.543
223.869	0.395	0.543
224.072	0.395	0.543
224.275	0.394	0.542
224.478	0.392	0.54
224.682	0.388	0.536
224.885	0.385	0.531
225.088	0.384	0.528
225.291	0.383	0.526
225.494	0.383	0.524
225.697	0.382	0.519
225.9	0.38	0.516
226.104	0.38	0.515
226.307	0.38	0.513
226.51	0.377	0.51
226.713	0.374	0.506
226.916	0.373	0.502
227.119	0.372	0.499
227.323	0.372	0.499
227.526	0.373	0.501
227.729	0.373	0.499
227.932	0.371	0.494
228.135	0.37	0.491
228.338	0.368	0.489
228.541	0.364	0.488
228.745	0.371	0.487
228.948	0.373	0.487
229.151	0.37	0.486
229.354	0.363	0.484
229.557	0.355	0.481
229.76	0.352	0.478
229.964	0.352	0.475
230.167	0.352	0.474
230.37	0.353	0.473
230.557	0.354	0.474
230.76	0.355	0.475
230.964	0.355	0.477
231.167	0.355	0.479
231.37	0.354	0.481
231.573	0.352	0.481
231.776	0.347	0.477
231.979	0.343	0.469
232.182	0.34	0.467
232.386	0.334	0.465
232.589	0.326	0.464
232.792	0.322	0.464
232.995	0.321	0.463
233.198	0.323	0.462
233.402	0.323	0.46
233.605	0.321	0.459
233.808	0.319	0.458
234.011	0.317	0.457
234.214	0.314	0.457
234.417	0.312	0.456
234.62	0.312	0.456
234.824	0.312	0.456
235.027	0.311	0.456
235.23	0.308	0.456
235.433	0.305	0.455
235.636	0.303	0.454
235.839	0.302	0.453
236.042	0.302	0.452
236.246	0.302	0.452
236.449	0.304	0.451
236.652	0.305	0.449
236.855	0.307	0.445
237.058	0.307	0.44
237.261	0.307	0.437
237.464	0.309	0.437
237.668	0.312	0.438
237.871	0.31	0.439
238.074	0.303	0.44
238.277	0.297	0.441
238.48	0.295	0.44
238.683	0.295	0.439
238.886	0.295	0.437
239.09	0.295	0.436
239.293	0.294	0.434
239.496	0.292	0.431
239.699	0.29	0.429
239.902	0.289	0.427
240.105	0.288	0.426
240.309	0.287	0.425
240.512	0.285	0.424
240.715	0.284	0.424
240.918	0.284	0.423
241.121	0.287	0.423
241.325	0.293	0.423
241.528	0.289	0.423
241.731	0.28	0.423
241.934	0.274	0.424
242.137	0.271	0.425
242.34	0.27	0.425
242.544	0.27	0.425
242.747	0.271	0.424
242.95	0.272	0.423
243.153	0.274	0.419
243.356	0.275	0.414
243.559	0.275	0.409
243.762	0.274	0.406
243.966	0.271	0.405
244.169	0.268	0.404
244.372	0.263	0.403
244.575	0.26	0.402
244.778	0.257	0.401
244.981	0.255	0.4
245.184	0.253	0.4
245.388	0.25	0.403
245.591	0.248	0.404
245.794	0.246	0.401
245.997	0.245	0.398
246.201	0.244	0.392
246.404	0.244	0.388
246.607	0.243	0.385
246.81	0.243	0.383
247.013	0.243	0.382
247.216	0.243	0.382
247.419	0.241	0.384
247.623	0.239	0.384
247.826	0.237	0.384
248.029	0.237	0.384
248.232	0.236	0.384
248.435	0.236	0.385
248.638	0.236	0.387
248.841	0.237	0.389
249.045	0.238	0.389
249.248	0.239	0.388
249.451	0.24	0.388
249.654	0.242	0.388
249.857	0.243	0.389
250.06	0.242	0.39
250.263	0.24	0.391
250.467	0.239	0.391
250.67	0.238	0.391
250.873	0.238	0.389
251.076	0.238	0.389
251.279	0.238	0.388
251.482	0.238	0.389
251.686	0.238	0.389
251.889	0.238	0.391
252.092	0.239	0.392
252.295	0.24	0.39
252.498	0.24	0.385
252.701	0.242	0.378
252.905	0.243	0.371
253.108	0.245	0.368
253.311	0.253	0.371
253.514	0.255	0.374
253.717	0.254	0.37
253.92	0.253	0.359
254.124	0.253	0.346
254.327	0.254	0.335
254.53	0.256	0.329
254.733	0.257	0.328
254.936	0.258	0.328
255.139	0.258	0.328
255.343	0.258	0.329
255.546	0.257	0.329
255.749	0.256	0.33
255.952	0.257	0.331
256.155	0.259	0.331
256.358	0.259	0.331
256.562	0.259	0.331
256.765	0.26	0.332
256.968	0.26	0.332
257.171	0.26	0.332
257.374	0.26	0.332
257.577	0.26	0.332
257.781	0.261	0.333
257.984	0.262	0.333
258.187	0.263	0.334
258.39	0.264	0.334
258.593	0.265	0.335
258.796	0.266	0.336
258.999	0.268	0.337
259.203	0.268	0.338
259.406	0.269	0.338
259.609	0.27	0.338
259.812	0.271	0.338
260.015	0.273	0.338
260.219	0.276	0.338
260.422	0.279	0.337
260.625	0.281	0.337
260.828	0.281	0.337
261.031	0.282	0.337
261.235	0.283	0.337
261.438	0.283	0.337
261.641	0.284	0.336
261.844	0.286	0.336
262.047	0.288	0.336
262.25	0.29	0.336
262.453	0.292	0.335
262.657	0.293	0.335
262.86	0.294	0.335
263.063	0.295	0.335
263.266	0.295	0.334
263.469	0.296	0.334
263.673	0.295	0.334
263.876	0.294	0.334
264.079	0.293	0.333
264.282	0.292	0.333
264.485	0.292	0.332
264.688	0.291	0.332
264.891	0.292	0.331
265.095	0.292	0.331
265.298	0.293	0.331
265.501	0.295	0.332
265.704	0.295	0.333
265.907	0.296	0.333
266.11	0.296	0.333
266.314	0.297	0.333
266.517	0.297	0.333
266.72	0.296	0.333
266.923	0.302	0.333
267.126	0.301	0.334
267.33	0.301	0.334
267.533	0.3	0.334
267.736	0.3	0.334
267.939	0.3	0.333
268.142	0.299	0.332
268.345	0.302	0.332
268.548	0.3	0.332
268.752	0.298	0.332
268.955	0.297	0.332
269.158	0.297	0.332
269.361	0.296	0.332
269.564	0.296	0.332
269.767	0.294	0.331
269.97	0.293	0.33
270.174	0.292	0.329
270.377	0.291	0.328
270.58	0.29	0.327
270.783	0.288	0.326
270.986	0.286	0.326
271.189	0.286	0.325
271.392	0.285	0.324
271.596	0.284	0.322
271.799	0.282	0.32
272.002	0.28	0.319
272.205	0.277	0.319
272.408	0.275	0.317
272.611	0.272	0.317
272.814	0.27	0.317
273.018	0.269	0.316
273.221	0.268	0.316
273.424	0.266	0.315
273.627	0.265	0.315
273.83	0.264	0.315
274.033	0.263	0.315
274.237	0.262	0.314
274.44	0.261	0.314
274.643	0.26	0.314
274.846	0.259	0.314
275.049	0.257	0.313
275.253	0.255	0.313
275.456	0.253	0.312
275.659	0.251	0.312
275.862	0.249	0.311
276.066	0.247	0.311
276.269	0.244	0.31
276.472	0.241	0.309
276.675	0.24	0.308
276.878	0.238	0.308
277.081	0.236	0.308
277.284	0.234	0.308
277.488	0.232	0.308
277.691	0.23	0.308
277.894	0.228	0.308
278.097	0.226	0.308
278.3	0.225	0.308
278.503	0.223	0.307
278.707	0.22	0.307
278.91	0.218	0.306
279.113	0.216	0.305
279.316	0.214	0.305
279.519	0.213	0.304
279.722	0.211	0.304
279.926	0.209	0.303
280.129	0.207	0.302
280.332	0.205	0.302
280.535	0.203	0.301
280.738	0.201	0.299
280.941	0.201	0.298
281.144	0.199	0.296
281.348	0.198	0.293
281.551	0.196	0.291
281.754	0.193	0.289
281.957	0.191	0.287
282.16	0.189	0.285
282.364	0.188	0.283
282.567	0.186	0.282
282.77	0.185	0.28
282.973	0.183	0.277
283.176	0.182	0.275
283.379	0.181	0.273
283.583	0.18	0.271
283.786	0.178	0.268
283.989	0.177	0.266
284.192	0.174	0.264
284.395	0.172	0.262
284.598	0.171	0.26
284.801	0.171	0.257
285.005	0.171	0.254
285.208	0.17	0.252
285.411	0.169	0.25
285.614	0.167	0.249
285.818	0.166	0.247
286.021	0.164	0.243
286.224	0.163	0.241
286.427	0.162	0.238
286.63	0.161	0.237
286.834	0.161	0.235
287.037	0.161	0.234
287.24	0.16	0.233
287.443	0.159	0.232
287.646	0.157	0.231
287.849	0.157	0.229
288.053	0.156	0.226
288.256	0.155	0.225
288.459	0.153	0.223
288.662	0.151	0.221
288.865	0.149	0.219
289.068	0.147	0.218
289.272	0.145	0.217
289.475	0.144	0.217
289.678	0.143	0.216
289.881	0.143	0.215
290.084	0.144	0.214
290.287	0.142	0.213
290.49	0.141	0.211
290.694	0.139	0.21
290.897	0.137	0.208
291.1	0.135	0.207
291.303	0.133	0.206
291.506	0.131	0.204
291.709	0.13	0.202
291.913	0.129	0.201
292.116	0.129	0.199
292.319	0.129	0.196
292.523	0.128	0.195
292.726	0.127	0.193
292.929	0.127	0.192
293.132	0.127	0.191
293.335	0.126	0.19
293.538	0.126	0.19
293.742	0.125	0.189
293.945	0.124	0.188
294.148	0.124	0.187
294.351	0.123	0.186
294.554	0.123	0.185
294.757	0.122	0.184
294.961	0.122	0.183
295.164	0.121	0.182
295.367	0.121	0.181
295.57	0.12	0.18
295.773	0.12	0.18
295.976	0.119	0.178
296.179	0.118	0.178
296.383	0.118	0.177
296.586	0.117	0.177
296.789	0.117	0.176
296.992	0.116	0.175
297.195	0.115	0.174
297.398	0.114	0.174
297.601	0.113	0.173
297.805	0.112	0.172
298.008	0.112	0.171
298.211	0.111	0.171
298.414	0.111	0.171
298.617	0.111	0.171
298.821	0.111	0.171
299.024	0.11	0.171
299.227	0.11	0.171
299.43	0.109	0.171
299.633	0.109	0.172
299.836	0.109	0.172
300.039	0.109	0.172
300.243	0.109	0.171
300.446	0.109	0.171
300.649	0.109	0.17
300.852	0.108	0.169
301.055	0.109	0.169
301.258	0.109	0.169
301.461	0.109	0.171
301.665	0.109	0.171
301.868	0.109	0.171
302.071	0.109	0.171
302.274	0.109	0.17
302.478	0.109	0.169
302.681	0.109	0.167
302.884	0.109	0.166
303.087	0.109	0.167
303.29	0.109	0.168
303.493	0.109	0.168
303.696	0.11	0.168
303.9	0.11	0.167
304.103	0.11	0.166
304.306	0.11	0.166
304.509	0.11	0.165
304.712	0.11	0.164
304.915	0.111	0.164
305.118	0.111	0.165
305.322	0.111	0.165
305.525	0.111	0.165
305.728	0.111	0.163
305.931	0.111	0.162
306.134	0.111	0.161
306.337	0.112	0.16
306.54	0.112	0.159
306.744	0.113	0.159
306.947	0.114	0.16
307.15	0.114	0.161
307.353	0.114	0.163
307.556	0.115	0.163
307.76	0.115	0.164
307.963	0.116	0.163
308.166	0.116	0.161
308.369	0.117	0.16
308.572	0.117	0.159
308.776	0.118	0.159
308.979	0.118	0.159
309.182	0.118	0.16
309.385	0.119	0.162
309.588	0.12	0.163
309.791	0.121	0.164
309.994	0.121	0.164
310.198	0.123	0.164
310.401	0.124	0.163
310.604	0.125	0.161
310.807	0.126	0.16
311.01	0.127	0.159
311.214	0.129	0.159
311.401	0.13	0.159
311.604	0.132	0.159
311.808	0.133	0.16
312.011	0.134	0.163
312.214	0.135	0.164
312.417	0.137	0.166
312.62	0.139	0.166
312.823	0.141	0.167
313.027	0.142	0.169
313.23	0.144	0.17
313.433	0.146	0.171
313.636	0.148	0.172
313.839	0.15	0.173
314.042	0.153	0.174
314.245	0.154	0.175
314.449	0.157	0.177
314.652	0.159	0.177
314.855	0.161	0.178
315.058	0.163	0.179
315.261	0.165	0.18
315.464	0.168	0.181
315.667	0.17	0.183
315.871	0.172	0.185
316.074	0.174	0.187
316.277	0.176	0.189
316.48	0.178	0.191
316.683	0.181	0.193
316.886	0.184	0.195
317.089	0.186	0.197
317.293	0.187	0.199
317.496	0.189	0.2
317.699	0.191	0.201
317.902	0.193	0.203
318.105	0.195	0.204
318.308	0.197	0.205
318.511	0.198	0.205
318.715	0.2	0.206
318.918	0.202	0.207
319.121	0.204	0.209
319.324	0.205	0.211
319.527	0.207	0.213
319.73	0.208	0.214
319.934	0.21	0.216
320.137	0.211	0.218
320.34	0.213	0.219
320.543	0.214	0.221
320.746	0.215	0.222
320.949	0.216	0.223
321.152	0.217	0.225
321.356	0.218	0.226
321.559	0.219	0.227
321.762	0.219	0.228
321.965	0.22	0.229
322.168	0.22	0.23
322.372	0.221	0.23
322.575	0.221	0.23
322.778	0.221	0.23
322.981	0.222	0.231
323.184	0.222	0.233
323.387	0.222	0.236
323.591	0.223	0.24
323.794	0.223	0.243
323.997	0.223	0.245
324.2	0.223	0.247
324.403	0.223	0.247
324.607	0.223	0.248
324.81	0.223	0.248
325.013	0.223	0.248
325.216	0.223	0.249
325.419	0.223	0.249
325.622	0.223	0.249
325.826	0.222	0.25
326.029	0.222	0.251
326.232	0.221	0.251
326.435	0.221	0.25
326.638	0.22	0.25
326.841	0.22	0.25
327.044	0.219	0.25
327.248	0.219	0.251
327.451	0.218	0.252
327.654	0.217	0.253
327.857	0.217	0.254
328.06	0.216	0.255
328.264	0.216	0.255
328.467	0.215	0.254
328.67	0.214	0.253
328.873	0.214	0.254
329.076	0.213	0.257
329.279	0.212	0.258
329.482	0.211	0.256
329.686	0.211	0.252
329.889	0.21	0.248
330.092	0.21	0.246
330.295	0.208	0.245
330.498	0.208	0.245
330.701	0.207	0.245
330.904	0.207	0.244
331.108	0.206	0.244
331.311	0.205	0.243
331.514	0.205	0.241
331.717	0.204	0.239
331.92	0.203	0.237
332.123	0.203	0.237
332.326	0.202	0.236
332.53	0.201	0.236
332.733	0.201	0.236
332.936	0.2	0.235
333.139	0.2	0.234
333.342	0.199	0.232
333.545	0.199	0.231
333.748	0.199	0.228
333.952	0.198	0.226
334.155	0.198	0.225
334.358	0.198	0.223
334.561	0.197	0.221
334.764	0.197	0.22
334.967	0.197	0.218
335.17	0.196	0.217
335.374	0.196	0.216
335.577	0.196	0.216
335.78	0.196	0.214
335.983	0.196	0.213
336.186	0.195	0.212
336.389	0.195	0.211
336.592	0.195	0.21
336.796	0.195	0.208
336.999	0.195	0.207
337.202	0.195	0.205
337.405	0.195	0.204
337.608	0.195	0.203
337.811	0.195	0.202
338.015	0.195	0.2
338.218	0.195	0.198
338.421	0.196	0.197
338.624	0.196	0.196
338.827	0.196	0.195
339.031	0.196	0.194
339.234	0.196	0.193
339.437	0.197	0.192
339.64	0.197	0.192
339.843	0.197	0.191
340.046	0.198	0.19
340.249	0.198	0.189
340.453	0.198	0.188
340.656	0.199	0.187
340.859	0.199	0.187
341.062	0.199	0.186
341.265	0.2	0.185
341.468	0.201	0.184
341.671	0.201	0.183
341.875	0.202	0.182
342.078	0.202	0.181
342.281	0.203	0.181
342.484	0.204	0.18
342.687	0.204	0.18
342.89	0.205	0.179
343.093	0.205	0.178
343.297	0.206	0.178
343.5	0.207	0.177
343.703	0.208	0.176
343.906	0.209	0.175
344.109	0.21	0.174
344.312	0.211	0.174
344.516	0.212	0.172
344.719	0.213	0.172
344.922	0.214	0.171
345.125	0.216	0.17
345.333	0.217	0.17
345.536	0.218	0.169
345.739	0.219	0.168
345.942	0.219	0.168
346.145	0.22	0.166
346.348	0.221	0.166
346.552	0.222	0.165
346.755	0.223	0.165
346.958	0.225	0.164
347.161	0.226	0.163
347.364	0.228	0.163
347.568	0.229	0.162
347.771	0.23	0.161
347.974	0.231	0.16
348.177	0.233	0.16
348.38	0.234	0.159
348.583	0.235	0.159
348.786	0.237	0.159
348.99	0.238	0.159
349.193	0.24	0.159
349.396	0.241	0.158
349.599	0.243	0.158
349.802	0.245	0.158
350.005	0.247	0.157
350.208	0.249	0.157
350.412	0.25	0.156
350.615	0.252	0.156
350.818	0.254	0.155
351.021	0.256	0.155
351.224	0.258	0.154
351.427	0.26	0.154
351.631	0.262	0.154
351.834	0.263	0.154
352.037	0.265	0.154
352.24	0.268	0.154
352.443	0.27	0.154
352.646	0.272	0.154
352.85	0.275	0.154
353.053	0.278	0.155
353.256	0.281	0.155
353.459	0.284	0.155
353.662	0.288	0.156
353.865	0.291	0.156
354.069	0.295	0.156
354.272	0.299	0.157
354.475	0.303	0.157
354.678	0.308	0.158
354.881	0.313	0.159
355.084	0.318	0.159
355.287	0.323	0.16
355.491	0.329	0.16
355.694	0.335	0.16
355.897	0.341	0.161
356.1	0.351	0.162
356.303	0.358	0.163
356.506	0.365	0.163
356.71	0.373	0.165
356.913	0.381	0.166
357.116	0.389	0.167
357.319	0.398	0.168
357.522	0.407	0.169
357.725	0.416	0.171
357.929	0.424	0.173
358.132	0.433	0.175
358.335	0.442	0.177
358.538	0.451	0.18
358.741	0.46	0.182
358.944	0.469	0.185
359.147	0.478	0.188
359.351	0.486	0.19
359.554	0.494	0.193
359.757	0.503	0.196
359.96	0.51	0.2
360.164	0.518	0.204
360.367	0.525	0.207
360.57	0.532	0.211
360.773	0.538	0.214
360.976	0.544	0.219
361.18	0.55	0.223
361.383	0.555	0.227
361.586	0.561	0.232
361.789	0.565	0.236
361.992	0.57	0.24
362.195	0.573	0.244
362.399	0.576	0.247
362.602	0.579	0.25
362.805	0.582	0.254
363.008	0.584	0.258
363.211	0.588	0.262
363.414	0.589	0.267
363.617	0.591	0.271
363.821	0.592	0.275
364.024	0.593	0.28
364.227	0.593	0.285
364.43	0.593	0.289
364.633	0.593	0.294
364.836	0.593	0.298
365.039	0.592	0.303
365.243	0.59	0.307
365.446	0.589	0.311
365.649	0.588	0.315
365.852	0.588	0.319
366.055	0.587	0.325
366.258	0.585	0.329
366.461	0.584	0.333
366.665	0.582	0.336
366.868	0.579	0.339
367.071	0.576	0.342
367.274	0.574	0.345
367.477	0.571	0.347
367.68	0.568	0.35
367.884	0.566	0.353
368.087	0.562	0.355
368.29	0.559	0.356
368.493	0.556	0.358
368.696	0.552	0.359
368.899	0.549	0.36
369.103	0.546	0.361
369.306	0.542	0.362
369.509	0.536	0.362
369.712	0.532	0.362
369.915	0.528	0.362
370.118	0.525	0.362
370.322	0.521	0.362
370.525	0.517	0.362
370.728	0.512	0.362
370.931	0.507	0.361
371.134	0.503	0.361
371.337	0.499	0.36
371.54	0.495	0.359
371.744	0.491	0.358
371.947	0.486	0.356
372.15	0.482	0.355
372.353	0.478	0.354
372.556	0.474	0.352
372.76	0.47	0.35
372.963	0.466	0.348
373.166	0.462	0.347
373.369	0.458	0.345
373.572	0.453	0.343
373.776	0.449	0.341
373.979	0.445	0.339
374.182	0.44	0.337
374.385	0.436	0.335
374.588	0.432	0.333
374.791	0.428	0.331
374.994	0.424	0.329
375.198	0.42	0.326
375.401	0.416	0.325
375.604	0.413	0.322
375.807	0.407	0.32
376.01	0.403	0.317
376.214	0.399	0.315
376.401	0.395	0.313
376.604	0.394	0.311
376.807	0.388	0.308
377.01	0.384	0.306
377.214	0.38	0.303
377.417	0.376	0.301
377.62	0.373	0.298
377.823	0.369	0.296
378.026	0.365	0.293
378.229	0.362	0.291
378.433	0.358	0.288
378.636	0.355	0.286
378.839	0.351	0.282
379.042	0.347	0.28
379.245	0.344	0.277
379.448	0.341	0.275
379.651	0.337	0.272
379.855	0.334	0.27
380.058	0.33	0.267
380.261	0.327	0.265
380.464	0.324	0.263
380.667	0.32	0.26
380.87	0.317	0.258
381.074	0.314	0.256
381.277	0.311	0.254
381.48	0.308	0.251
381.683	0.304	0.249
381.886	0.301	0.247
382.089	0.298	0.245
382.293	0.296	0.243
382.496	0.294	0.241
382.699	0.292	0.24
382.902	0.289	0.238
383.105	0.287	0.236
383.308	0.284	0.234
383.512	0.281	0.232
383.715	0.279	0.23
383.918	0.275	0.228
384.121	0.273	0.226
384.324	0.27	0.225
384.527	0.268	0.222
384.731	0.265	0.22
384.934	0.263	0.218
385.137	0.26	0.216
385.34	0.258	0.214
385.543	0.256	0.211
385.746	0.254	0.21
385.949	0.251	0.207
386.153	0.249	0.205
386.356	0.247	0.203
386.559	0.245	0.201
386.762	0.243	0.199
386.965	0.241	0.197
387.168	0.239	0.195
387.371	0.237	0.193
387.575	0.235	0.191
387.778	0.232	0.189
387.981	0.23	0.187
388.184	0.228	0.186
388.387	0.226	0.184
388.59	0.224	0.182
388.793	0.223	0.18
388.997	0.221	0.178
389.2	0.219	0.177
389.403	0.217	0.175
389.606	0.216	0.174
389.809	0.214	0.172
390.012	0.212	0.171
390.215	0.21	0.169
390.419	0.208	0.168
390.622	0.207	0.166
390.825	0.205	0.165
391.028	0.204	0.163
391.231	0.202	0.162
391.434	0.199	0.16
391.637	0.198	0.159
391.841	0.196	0.158
392.044	0.194	0.157
392.247	0.192	0.155
392.45	0.191	0.154
392.653	0.189	0.153
392.856	0.187	0.151
393.06	0.186	0.15
393.263	0.185	0.149
393.466	0.184	0.148
393.669	0.182	0.147
393.872	0.181	0.145
394.075	0.179	0.144
394.278	0.178	0.143
394.482	0.177	0.142
[truncated: 1,611 more rows]

## Sheet: Fig 7
a. HFD KD
	LFD	LFD	LFD	LFD	LFD	HFD GFP LNA	HFD GFP LNA	HFD GFP LNA	HFD GFP LNA	HFD GFP LNA	HFD GFP LNA	HFD GFP LNA	HFD GFP LNA	HFD GFP LNA	HFD GFP LNA	HFD GFP LNA	HFD GFP LNA	HFD GFP LNA	HFD GFP LNA	HFD GFP LNA	HFDsnora73LNA	HFDsnora73LNA	HFDsnora73LNA	HFDsnora73LNA	HFDsnora73LNA	HFDsnora73LNA	HFDsnora73LNA	HFDsnora73LNA	HFDsnora73LNA	HFDsnora73LNA	HFDsnora73LNA	HFDsnora73LNA	HFDsnora73LNA	HFDsnora73LNA	HFDsnora73LNA
SNHG3	0.49	0.36	1.68	0.61	1.23	2.07	3.58	1.37	2.59	4.76	4.15	0.4	0.92	2.07	1.54	2.68	3.86	1.63	10.96*	2.28	0.93	2.7	2.22	3.45	2.47	16.06*	4.48	3.53	1.85	5.76	0.52	3.99	4.45	1.42	2.42		*Outliers (Rout test) excluded
SNORA73	1.4	0.99	1.68	1	1.93	0.78	1.15	0.79	1.28	2.54	0.68	0.63	0.92	2.02	1.51	0.95	1.18	2.37	3.4	2.02	0.5	0.62	0.77	3.31*	0.97	0.65	0.59	1.07	0.85	0.2	0.22	0.22	0.25	0.18	0.46
b. Weight
LFD	HFD GFP LNA	HFDsnora73LNA
32	43.8	50.1
31.4	46.2	54.4
34.2	46	49.6
34.4	46.6	47.7
32.1	52	52.6
	44.5	48.8
	49.2	51.7
	40.5	50.4
	52.1	51.5
	51.2	48
	49.9	47.8
	41.6	35.5*		*Outlier (Rout Test) excluded
	42.6	46.1
	43.2	42.5
	47.1	43.4
c. Liver:body weight
LFD	HFD GFP LNA	HFDsnora73LNA
0.0359499	0.0522422	0.0642965
0.0406231	0.0471526	0.0371901
0.0412718	0.0519737	0.0522468
0.0389279	0.0596838	0.0548298
	0.0454019	0.0535336
	0.0593361	0.0576284
	0.040051	0.0435045
	0.0627506	0.0504101
	0.0583971	0.046441
	0.0549877	0.0390726
	0.0438856	0.0482128
	0.0464268	0.0455148
	0.0431569	0.0427208
	0.04787	0.0397445
d. TG
LFD	HFD GFP LNA	HFDsnora73LNA
9.3096	11.5112	9.64821
7.25011	18.7993	20.8743
20.9608	19.9893	36.9564
12.4327	29.4823	21.8651
5.20133	31.8105	11.0356
	30.5417	62.9485025*		*Outliers (Rout Test) excluded
	53.2464	43.0658752*
	14.0665	11.1724
	32.4435	10.8829
	24.0644	43.8982774*
	61.6394244*	12.7063
	19.0441	16.0419
	16.5039	7.62873
	23.026	8.52887
	19.7407	15.1599
f. mito:nucleaar DNA ratios
	GFP	GFP	GFP	GFP	GFP	GFP	GFP	GFP	GFP	GFP	SNORA73	SNORA73	SNORA73	SNORA73	SNORA73	SNORA73	SNORA73	SNORA73	SNORA73	SNORA73
16S rRNA	1.14552	1.27839	1.19141	0.992634	1.49589	1.00649	0.95	0.701898	0.507918	1.13236	1.23913	1.04681	1.36857	0.878228	1.35129	0.791503	1.25353	1.10394	1.37809	1.00882
ND1	1.07724	1.58264	1.04536	0.832583	1.17609	1.07475	1.05751	0.795904	0.521474	1.21476	1.02148	1.24891	1.55545	0.937788	1.22745	1.08975	1.20637	1.50943	1.27221	1.17067
g.Data 2. transcriptiome				h. Data 1. Translatome
GFP	SNORA73			GFP	SNORA73
2.35	4.47			5.08	6.46
4.49	3.48			7.94	9.48
-0.353	2.14			4.14	5.29
5.96	6.94			2.67	3.97
4.33	5.3			2.8	4.87
2.53	4.16			2.33	3.87
2.48	3.71			-0.574	1.81
2.11	3.25			4.36	5.56
4.57	5.86			2.1	-0.0308
0.25	2.17			1.27	3.16
3.15	4.01			2.03	3.63
3.99	5.17			6.75	8.55
2.62	3.67			-0.441	1.84
2.94	1.45			2.32	3.82
6.38	7.07			-0.323	1.93
3.65	4.54			4.43	5.83
9.72	10.3			5	6.01
1.66	3.09			0.454	3.28
4.57	5.52			3.21	4.45
2.74	3.88			5.87	4.5
4.34	5.2			3.11	4.36
2.55	3.63			4.66	5.44
-0.695	0.96			5.44	6.49
5.09	5.69			1.65	3.15
-0.0181	1.15			5.87	7.55
4.57	5.22			5.96	6.72
0.105	1.7			0.0751	-4.03
10.4	11.4			9.76	10.6
2.61	3.49			1.86	3.04
3.75	2.83			6.8	7.55
4.09	2.74			1.98	3.58
5.84	6.53			2.29	3.51
4.68	5.39			5.72	6.58
8.27	8.82			3.39	4.86
-1.34	0.144			6.25	6.92
7.44	7.85			4.13	4.99
0.926	-1.18			4.2	5.06
2.78	3.61			3.29	4.66
1.01	-0.112			2.93	4.16
4.83	5.84			7.36	8.08
8.16	7.53			5.81	6.96
1.69	2.78			8.39	9.21
5.02	5.53			2.43	1.26
-1.23	0.317			4.06	2.94
4.25	3.54			-0.0297	1.43
2.57	3.67			7.59	8.16
4.98	5.64			3.21	2.03
-0.179	0.929			4.4	5.49
3.61	4.25			-3.01	0.192
4.22	4.87			2.33	3.53
2.52	3.26			5.52	6.13
8.04	8.48			3.57	2.56
2.95	3.7			3.41	4.11
2.44	3.31			8.11	9.09
3.98	4.66			6.02	7.17
6.9	7.39			2.35	3.26
3.24	3.95			6.36	7.29
3.97	3.02			10.3	11.6
4.4	5.05			4.85	5.72
-1.07	-0.0484			5.14	5.82
5.72	5.22			4.09	4.81
3.08	2.25			4.39	5.51
6.98	7.6			1.16	2.54
1.63	2.38			4.48	5.28
2.55	3.18			5.03	6.28
4.99	4.14			3.47	4.12
5.21	5.89			5.2	6.16
4.88	5.44			3.18	4.23
5.81	6.52			4.59	5.76
2.9	3.65			8.89	9.81
5.43	5.88			8.2	8.94
9.4	9.79			4.16	3.12
4.08	4.89			2.64	3.82
3.4	3.96			3.53	4.25
5.52	6.06			4.85	5.71
-1.76	-0.166			5.03	6.05
2.56	3.14			7.98	8.55
5.62	5.09			3.95	4.69
4.47	3.74			5.59	6.33
0.534	1.43			5.4	4.79
4.98	5.48			2.92	1.92
1.12	1.96			6.49	5.83
3	3.84			9.65	10.2
0.56	-0.712			2.81	3.63
4.21	3.46			4.27	5.36
15	15.4			5.65	6.72
4.31	4.75			2.97	3.73
3.31	3.88			5.72	6.29
1.91	1			4.1	4.98
1.31	2.49			2.55	3.43
2.31	1.56			3.11	4.15
5.68	6.43			5.45	6.03
-0.312	1.05			5.61	6.46
5.24	5.67			4.88	5.46
5.67	6.45			1.22	-1.87
3.74	4.25			-0.374	1.04
3.51	4.33			6.03	6.57
0.922	1.62			4.02	3.22
1.06	-0.259			2.32	3.09
0.369	1.62			7.52	6.98
0.225	1.84			3.66	4.66
10.6	11			3.52	4.45
5.72	5.09			3.72	2.99
3.4	4.06			0.0743	-2.06
2.79	3.33			3.9	4.92
5.41	5.89			8.59	8.11
8.46	8.13			3.63	4.48
6.9	6.49			6.97	7.61
2.54	1.88			5.29	6.46
0.0924	-0.842			2.98	3.71
1.57	-0.419			3.78	3.02
6.13	6.55			4.92	5.84
-0.414	0.961			4.88	4.15
2.32	3.05			3.2	4.54
6.36	5.95			3.28	4.09
3.87	3.27			7.84	8.97
1.49	0.131			3.93	5.18
4.59	5.26			3.04	1.27
1.14	0.0866			4.42	3.68
8.17	8.52			4.22	3.54
-1.65	-0.636			2.59	3.69
3.74	4.18			1.94	3.19
4.22	4.72			5.46	6.11
2.7	3.24			1.87	2.8
1.3	2.25			5.07	5.84
5.06	5.55			4.13	5.1
4.72	4.2			7.26	6.68
2.74	2.05			7.11	7.73
7.04	7.42			-1.41	1.31
3.59	4.21			1.42	2.32
3.43	3.96			1.01	2.02
2.23	1.31			4.38	5.58
5.43	6.18			10.8	11.3
2.27	2.91			4.95	4.07
9.69	10.2			1.84	2.78
1.13	1.74			5.81	6.7
5.98	5.57			5.46	6
7.12	6.41			4.8	4.02
3.83	4.4			3.42	4.26
5.37	5.81			2.71	3.61
3.31	3.81			3.32	4.04
5.96	6.38			3.47	1.97
8.83	9.33			12.4	13.3
2.94	3.37			10.3	9.82
3.09	3.52			5.03	5.88
3.31	3.9			14.1	15.3
8.48	8.8			6.32	7.12
5.38	5.79			7.31	7.81
4.06	3.56			0.305	1.35
8.36	8.05			9.59	10.3
3.27	3.79			-0.977	0.779
3.65	2.84			2.08	2.98
3.25	4.31			5.75	6.65
7.52	7.87			6.45	7.16
6.92	7.4			3.63	4.36
2.6	3.2			6.69	7.23
9.49	9			6.21	7.09
5.74	4.51			4.62	5.21
10.7	11.1			4.8	6.83
1.27	1.95			2.67	3.55
-0.558	0.859			5.5	6.44
5.17	4.3			3.51	2.63
4.22	4.66			10.6	11.5
7.78	8.33			4.97	5.82
6.19	6.67			5.82	6.45
2.52	3.27			2.39	3.11
1.26	1.83			4.65	3.99
3.24	3.68			1.78	2.7
4.71	5.24			2.71	3.58
9.45	9.15			2.48	3.27
2.46	2.96			0.685	1.99
6.3	5.93			8.35	8.88
2.67	2.13			3.13	4.15
2.02	0.716			3.54	4.75
4.67	5.06			2.43	3.42
-0.301	-1.63			5.77	6.66
2.98	3.85			5.94	5.41
1.85	2.7			8.28	8.94
4.55	5.05			4.6	4.03
6.29	5.79			4.46	3.89
2.54	3.08			5.02	5.58
5.05	4.64			4.22	4.85
7.13	6.72			4.68	5.32
4.4	4.04			11.8	13
1.25	-0.148			2.34	1.34
8.38	8			5.82	6.46
3.57	3.16			2.45	1.27
1.51	2.14			4.39	5.18
1.36	1.95			4.08	4.77
3.73	3.26			4.31	4.97
8.48	8.88			7.19	8.29
1.13	2.71			5.36	5.86
-0.87	0.143			4.87	5.4
3.17	3.61			5.5	6.1
5.38	6.34			3.17	4.24
1.5	0.794			2.73	1.91
7.8	8.15			3.56	4.41
0.112	-0.768			5.24	6.18
1.94	2.6			5.18	5.66
1.22	2.04			6.05	6.74
2.78	2.22			7.33	7.94
2.9	2.16			-0.913	1.28
3.76	3.24			4.83	5.49
3.51	2.32			0.821	2.19
14.3	15.4			3.61	2.82
2.5	3.18			6.12	6.94
2.85	2.2			6.81	7.6
4.68	4.15			4.67	5.36
3.38	2.41			0.238	1.4
8.52	9.1			7.79	8.45
2.58	3.21			6.25	5.73
7.49	7.06			5.89	6.75
5.34	4.98			7.45	7.98
2.13	2.65			5.62	5.11
0.552	1.31			5.68	5.16
4.39	3.94			6.28	7.17
8.85	9.76			5.22	3.66
4.2	3.66			2.52	3.29
4.07	4.51			-1.44	0.51
1.28	1.84			5.23	4.63
-1.01	-0.0751			-1.28	0.0506
2.7	3.88			4.75	5.31
5.72	5.25			2.93	1.77
1.02	-0.416			3.44	4.09
3.18	3.71			1.15	2.27
4.22	4.64			13.7	13.2
6.16	5.86			3.71	4.64
9.79	10.1			3.87	3.09
4.25	3.68			2.75	3.7
1.78	2.34			7.71	7.12
1.22	0.562			4.85	4.11
4.83	4.22			4.49	5.03
2.98	3.55			4.56	5.26
5.67	6.31			3.56	2.81
9.19	8.82			2.35	3.28
0.998	2.14			1.79	2.66
2.73	3.35			5.29	6.24
2.14	2.79			3.97	4.76
4.08	4.48			5.33	5.79
5.14	4.51			1.11	2.15
5.7	5.2			2.58	3.48
1.85	2.34			6.14	6.75
2.54	2.97			4.81	5.65
4.37	3.9			3.16	4.05
5.04	5.36			12.5	13.3
1.96	2.64			1.1	2.03
4.2	4.69			6.18	5.68
1.32	0.591			5.47	6.19
4.24	3.51			5.08	5.85
1.61	2.2			1.64	2.49
-0.415	0.559			3.39	4.81
-1.27	-0.224			3.57	2.55
7.04	7.34			4.9	5.81
1.01	0.242			1.64	2.47
0.101	-0.629			8.13	8.71
3.69	2.82			4	4.86
4.67	5.26			5.52	6.01
4.02	3.65			3.36	4.2
2.25	3.47			5.91	6.8
2.33	2.81			3.52	4.21
2.08	2.79			2.3	2.92
6.83	7.36			-0.801	0.759
8.84	8.52			3.44	4.52
4.97	5.59			0.557	2.24
0.154	-0.866			6.3	6.84
5.65	6.12			4.28	5.15
2.63	1.95			6.67	7.17
4.21	4.61			3.59	4.4
5.25	5.59			3.35	3.97
2.86	2.33			4.63	5.22
4.13	4.57			1.9	3.04
3.04	2.6			3.72	2.66
-0.85	0.313			6.2	5.45
5.7	5.4			0.815	-0.41
4.82	4.4			0.588	-2.21
4.63	3.9			1.07	-0.14
4.1	4.54			4.03	4.76
1.19	1.75			6.75	6.27
4.22	4.58			2.87	3.55
4.57	3.55			8.17	8.61
10.7	11.7			9.01	9.91
5.39	4.98			4.32	3.62
7.7	7.32			9.57	9.03
0.538	-0.39			7.79	8.86
2.49	2.92			4	4.55
4.41	5.02			4.89	5.47
3	2			3.46	4.1
3.45	3.88			-1.24	1.9
2.51	2.89			5.65	6.23
0.756	1.36			1.69	2.45
5.57	5.22			0.788	-1.99
5.5	5.8			4.03	4.61
2.57	3.05			5.77	7.79
2.68	2.02			4.86	5.67
3.61	3.99			2.98	3.58
4.55	4.96			5.11	5.83
4.63	4.16			0.627	-0.967
1.7	2.28			3.01	3.92
3.54	4.25			5.79	6.33
1.52	0.696			-1.02	0.248
4.25	4.64			4.84	4.11
6.52	6.12			3.84	4.5
3.68	4.2			2.56	3.43
2.31	2.76			2.8	2.07
3.63	4.19			3.9	4.83
6.99	7.31			0.667	-1.08
4.34	3.95			1.54	2.3
4.36	4.68			4.95	5.72
-0.743	0.243			0.415	1.45
0.539	1.16			7.97	8.54
3.73	4.37			5.86	6.42
0.605	-0.548			1.59	3.03
2.92	3.4			4.72	4.19
4.51	3.96			1.71	2.57
-0.0269	-1.46			3.72	3.17
1.59	0.82			6.44	7.08
1.06	-0.229			6.59	7.38
1.44	0.716			4.6	5.2
8.45	8.86			4.26	4.97
3.76	3.31			4.64	5.37
7.24	7.62			2.02	1.04
3.08	3.57			5.42	6.35
3.38	3.92			3.57	2.99
3.67	3.05			3.18	2.33
1.54	2.06			1.94	2.89
3.96	4.34			5.9	6.34
5.55	5.22			3.92	4.85
2.8	2.26			4.49	5.42
3.95	4.79			5.21	4.78
4.11	4.44			1.71	0.248
6.99	6.59			6.07	6.67
10.5	10.8			6.72	7.47
3.74	3.21			2.59	3.26
6.84	7.37			5.89	6.8
8.24	8.71			4.45	5.05
-0.322	-1.14			5.46	6.17
5.87	6.16			1.58	2.34
4.49	4.82			6.76	7.55
10.2	10.6			1.7	2.56
8.08	7.7			5.38	6.18
1.3	1.96			3.42	3.97
4.53	4.89			-1.04	0.718
4.78	4.34			5.73	6.19
-0.326	-1.27			7.18	7.72
0.188	0.924			5.78	5.25
2.52	3			5.98	6.58
5.22	4.86			4.09	3.39
3.63	3.2			6.07	6.5
5.02	5.54			5.66	6.1
1.89	1.24			8.4	8.82
6.17	6.53			3.16	3.71
4.92	4.55			2.61	1.48
3.34	4.43			6.28	7
12.8	12.5			5.03	4.16
-0.571	-1.76			-0.641	0.685
3	3.49			3.52	2.88
5.36	5.67			10.4	10.9
1.65	0.756			5.39	4.96
0.462	-0.13			8.76	9.24
2.48	1.78			4.39	3.79
5.75	6.2			5.95	6.76
4.03	4.41			4.71	5.21
3.49	3.84			3.05	3.9
8.47	8.76			-0.377	0.914
6.71	7.03			4.41	4.96
9.05	9.5			4.32	4.95
7.68	7.33			5.57	6.42
2.25	1.66			5.93	6.54
3.17	3.58			1.56	2.61
4.31	3.76			-0.024	-1.72
3	3.38			2.19	1.05
3.14	3.58			3.69	4.31
4.03	4.48			4.98	5.47
3.9	3.53			4.42	5.18
3.2	2.75			1.52	2.36
-0.288	0.521			5.21	5.84
-0.498	-1.81			1.59	2.39
3.11	3.54			9.11	9.66
1.52	0.746			6.45	7.1
4.91	4.6			0.0476	0.931
7.01	6.6			0.973	1.85
4.82	5.19			-0.802	0.611
1.2	1.84			6.39	5.96
2.38	3			2.03	2.69
6.07	5.67			4.64	5.07
5.7	6.07			7.55	8.21
5.05	4.76			8.97	9.5
0.227	1.08			5.71	6.3
3.49	3.86			3.2	3.73
5.03	4.76			4.26	5.18
5.8	6.37			3.79	4.36
5.72	5.25			3.97	4.73
4.55	4.21			1.1	1.87
3.22	3.68			3.1	2.28
4.92	4.55			3.47	2.84
2.65	3.14			4.13	4.7
9.26	9.52			5.63	5.1
0.358	-1.55			1.39	0.515
1.68	1.03			2.29	1.57
5.14	5.44			2.93	2.13
5.14	5.44			1.57	0.504
3.6	3.27			9.45	8.99
10.3	10.7			2.63	1.83
5.82	6.43			6.36	6.88
4.01	4.79			2.85	3.4
5.65	5.92			5.24	5.79
1.56	0.881			3.68	2.86
1.39	2.02			2.33	4.11
5.37	7.01			2.21	1.4
8.86	9.18			8.03	7.39
6.69	7			5.43	4.86
4.26	4.57			0.158	1.53
5.34	5.61			5.55	4.84
1.78	1.32			10.9	11.5
3.25	2.78			-1.04	0.172
3.56	2.5			3.47	4.4
4.91	5.45			6.01	6.72
2.24	1.69			4.79	5.37
11.8	12.8			4.53	3.96
3.06	3.4			2.24	2.91
1.58	0.96			5.14	5.62
6.8	7.26			5.78	6.54
4.36	5.09			5.62	6.1
2.63	2.2			5.83	6.32
5.49	5.85			8.12	8.69
8.16	8.46			2.62	1.8
3.28	2.91			3.12	4.47
7.52	7.18			0.863	1.95
2.37	2.84			-0.252	-2.89
3.34	2.95			0.305	1.36
0.244	-0.625			2.76	2.02
6.24	6.73			4.6	5.02
0.991	1.74			2.35	1.63
1.89	1.39			1.11	-0.155
1.65	0.979			5.07	4.5
5.28	4.99			6.88	7.41
3.5	4			5.69	5.17
2.48	1.58			2.82	3.8
2.88	3.23			10.1	11
3.92	3.57			5.66	6.2
5.88	5.54			2.68	1.83
3.51	3.11			3.48	4.11
4.5	3.95			3.94	4.44
6.14	6.44			7.7	7.3
7.33	7.08			6.52	5.76
9.55	10.1			5.32	5.93
3.04	2.59			-0.52	0.988
1.34	0.73			3.26	2.39
2.91	3.33			5.08	5.83
2.14	2.53			3.65	2.9
2.9	3.47			-0.154	0.932
3.57	3.91			4.17	4.61
9.78	10.3			14.8	15.2
1.28	1.78			8.29	8.92
4.66	4.26			3.77	4.32
0.873	1.65			3.71	4.53
7.78	8.06			0.0629	-1.17
4.58	4.86			6.12	6.55
2.28	2.68			0.862	2
5.81	6.09			5.5	6.27
7.51	7.98			2.49	3.08
3.98	3.67			1.52	0.684
2.81	3.18			6.98	6.62
1.67	1.2			3.41	2.77
0.0437	0.917			4.01	4.47
1.16	1.66			1.95	2.8
-0.0223	-1.22			2.66	3.25
1.2	0.535			5.2	5.68
4.28	4.7			1.98	1.21
4.8	4.36			7.1	7.66
1.29	3.18			2.49	3.08
2.67	3.04			8.61	9.36
-1.44	-0.528			2.91	3.55
7.3	7.61			11.2	12.2
-0.462	-1.21			3.19	3.8
5.46	5.78			3.4	2.62
2.22	2.79			5.63	5.19
0.673	1.16			4.59	5.04
7.01	7.29			0.894	-0.156
4.01	3.63			5.46	5.97
1.92	1.44			4.08	4.94
4.62	5			4.61	5.3
3.9	4.3			5.92	5.54
0.518	-0.285			6.98	6.58
4	4.29			4.93	5.4
3.61	3.31			5.76	6.41
6.63	6.91			4.81	4.29
4.1	3.75			4.6	5.16
5.52	6.09			3.17	3.67
6.56	7.17			5.34	6.17
1.03	1.58			3.72	4.34
2.26	2.63			2	0.919
6.68	6.39			3.82	3.31
2.9	3.29			4.55	3.79
6.27	6.54			4.59	3.92
1.66	2.16			0.486	-2.13
1.49	0.899			6.67	7.49
4.37	4.08			6.03	6.45
-0.643	0.501			7.54	7.19
3.16	2.77			5.35	4.88
6.39	6.64			1.16	1.95
5.25	4.93			2.22	1.45
2.11	2.59			0.603	1.46
1.18	0.685			5.11	3.41
3.9	4.33			2.74	1.99
3.82	3.27			4.53	3.21
3.59	3.09			3.49	4.16
4.26	3.92			0.467	-1.94
3.63	4.04			0.666	1.53
4.63	4.2			2.3	3.01
4.37	4.73			3.96	4.87
-0.0636	-1.21			4.81	4.27
1.5	0.987			4.49	5.39
5.13	5.41			5.53	6.06
3.17	3.5			4.45	4.96
5.53	6.03			3.32	3.9
2.01	1.56			4.63	3.93
5.7	6.02			-0.849	1.03
2.4	2.03			4.45	4.95
2.73	2.34			5.55	6.34
8.79	9.2			5.26	5.78
2.27	1.79			4.83	4.26
5.38	5.7			4.07	4.57
3.7	4.06			4.11	3.48
3.68	3.96			6.95	7.38
1.83	1.31			5.88	6.5
3.26	3.64			1.71	2.46
5.41	4.86			2.73	2
5.06	5.32			0.103	1.24
5.71	5.43			6.04	6.69
6.66	6.9			8.01	8.4
1.31	1.72			5.84	6.33
3.97	4.25			4.06	3.57
2.61	2.18			3.07	2.43
6.86	6.53			3.26	3.85
6.65	7.13			-1.73	-0.182
3	2.63			4.7	4.19
6.9	7.15			6.23	5.61
4.9	5.36			2.32	-0.0626
8.69	8.31			5.78	5.29
5.71	4.17			7.02	6.55
9.63	10			-1.48	-0.202
5.23	5.52			4.62	4.16
3.61	3.93			2.17	3.04
4.31	4.61			7.52	8
5.62	5.94			4.14	4.63
4.87	5.41			8.96	9.28
2.9	3.36			4.08	5.06
3.24	2.85			1.79	1.07
4.37	4.7			0.902	1.65
0.123	-0.61			5.98	6.82
5.08	5.41			5.87	6.35
4.16	3.82			3.26	4
1.08	0.247			2.93	2.34
2.51	3.28			9.6	9.26
2.42	2.83			-0.149	-2.12
-1.39	-0.612			4.94	5.67
1.36	1.88			6.98	7.56
-0.9	-0.226			4.01	4.6
2.03	2.46			2.13	2.76
0.52	-0.101			4.14	4.85
3.68	3.23			3.33	2.79
3.38	3.06			2.31	2.89
0.124	0.783			3.91	4.64
2.7	3.21			5.2	5.61
6.08	5.65			1.53	0.377
6.18	6.48			5.58	5.01
5.13	5.38			4	4.41
5.86	6.12			4.98	4.55
2.78	2.21			5.38	4.69
4.65	5.03			5.52	6
5.68	5.93			4.15	3.66
3.39	3.83			8.38	8.74
8.08	8.39			2.61	3.34
6.12	5.85			4.8	5.55
1.02	1.45			3.04	3.58
2.67	2.02			4.95	5.53
5.82	6.11			6.41	5.9
5.21	5.81			2.98	3.45
2.74	2.3			7.56	7.9
0.0202	-0.788			0.97	1.71
3.4	3.12			5.15	4.75
4.24	3.9			5.17	4.65
3.94	4.27			3.05	3.61
2.58	2.94			5.63	6.45
-1.1	-0.136			3.5	4.13
3.81	4.07			5.27	6.1
4.01	3.59			1.6	0.427
6.79	7.04			3.3	4.03
3.8	3.34			2.28	1.63
5.68	5.4			1.32	0.13
6.45	6.19			7.83	8.18
-0.183	0.545			0.327	1.44
6.28	6.52			5.54	5.06
3.04	2.26			4.39	3.98
2.93	3.3			3.14	3.69
0.909	0.215			3.18	3.95
5.06	5.47			8.23	7.84
-0.361	0.332			1.41	0.622
4.45	4.84			4.82	4.28
6.86	6.61			3.8	3.16
4.5	4.82			6.24	7.08
2.27	1.42			7.22	7.59
0.59	1.03			4.78	5.31
1.49	0.353			3	3.5
3.26	3.59			4.88	4.37
7.17	7.43			5.56	5.05
-0.746	0.25			8.48	8.83
4.33	3.99			4.41	4.87
9.24	9.53			8.7	9.14
3.11	2.78			1.4	2.45
1.67	2.06			2.64	1.91
9.15	9.87			5.08	4.5
5.88	6.24			5.36	6.14
-0.207	0.409			3.04	3.55
4.36	3.9			11.5	11.8
-0.558	-1.9			2.71	1.71
6.65	6.87			11	10.6
4.91	5.21			5.59	5.09
4.47	4.06			1.74	2.38
7.6	7.25			4.28	3.43
0.812	1.25			5.51	5.12
5.98	5.66			5.12	4.57
3.95	4.55			7.43	6.96
3.46	3.06			-2.03	-0.126
0.979	0.403			1.01	1.75
3.46	4.02			5.34	6.19
0.799	1.3			2.89	3.84
3.08	2.75			5.35	5.93
1.92	2.36			2.84	-0.11
4.61	4.3			5.11	4.58
5.28	5.04			5.96	6.42
0.865	-0.0522			-0.0498	-1.33
2.62	1.82			5.93	6.6
4.05	3.36			5.84	6.34
4.3	3.98			4.32	4.95
6.17	6.45			1.26	2.08
0.354	-0.472			3.97	3.52
4.86	4.44			2.01	2.68
1.56	1.12			6.5	7.36
2.29	1.87			5.62	6.12
2.38	1.98			1.71	2.58
2.23	1.67			7.05	7.5
4.39	5.15			4.08	4.53
1.75	1.33			3.53	2.85
7.07	7.32			1.64	2.82
5.4	5.73			3.57	4.22
4.58	4.32			4.78	4.28
4.36	3.93			4.08	4.86
3.4	3.07			2.24	1.37
5.69	5.43			3.98	4.59
5.15	5.61			4.33	4.7
3.21	2.86			1.93	2.63
5.33	5.08			1.19	-1.72
4.46	4.15			8.46	8.83
2.08	2.42			3.95	4.56
2.89	3.28			3.8	4.5
1.84	2.21			10.8	10.3
5.13	5.67			3.75	4.19
2.68	3.32			5.64	6.25
0.136	0.761			5.85	6.45
5.03	4.79			2.48	3.08
-0.037	0.577			4.14	4.79
6.71	7.04			0.963	-0.675
9.05	8.83			6.52	7.06
1.04	0.117			1.17	-0.115
2.99	3.37			3.19	3.78
1.86	1.37			3.22	2.53
4	4.34			3.8	3.31
4.07	4.43			2.76	3.43
12.9	13.5			0.77	-0.404
10.4	10.2			5.24	5.86
4.58	4.89			3.52	4
3.43	3.75			5	4.58
1.63	2.02			4.53	4
0.388	1.11			1.83	0.773
5.75	6.03			11.1	11.6
1.94	2.3			4	4.63
2.08	2.85			5.04	5.4
2.02	1.55			6.03	6.81
0.318	0.923			-0.562	-1.71
4.42	4.66			-0.388	-1.66
5.57	5.8			11.8	12.2
3.66	3.34			9.71	10.4
1.8	2.3			4.68	5.38
2.88	3.27			3.71	-0.139
4.73	4.44			4.15	3.61
0.465	-0.385			6.57	6.95
1.84	2.29			4.77	5.25
2.91	2.54			6.8	7.58
4.57	4.96			5.99	5.56
4.83	5.13			-1.74	-0.19
6.34	6.69			3.85	4.45
12.1	13			1.88	2.48
1.44	0.964			5.12	4.72
7.34	7.77			5.52	5.96
2.36	1.63			5.35	5.94
6.75	7.09			6.06	6.54
14	14.1			4.39	4.91
5.32	4.84			3.37	4.19
2.28	1.9			2.82	3.41
6.31	6.06			0.534	1.45
1.23	1.64			5.11	5.71
4.5	4.2			8.45	8.99
7.32	7.53			6.02	5.59
1.73	1.19			-0.329	0.88
3.94	4.19			5.7	6.31
4.94	4.71			7.17	6.68
6.69	6.48			2.89	3.39
4.21	3.88			3.79	3.21
2.45	1.81			6.67	6.31
2.24	1.67			3.38	4
5.87	5.64			3.08	3.83
2.58	2.2			3.46	4.03
4.08	4.51			6.16	5.81
1.23	1.79			1.57	2.35
1.38	3.27			2.83	2.19
5.94	6.24			3.73	3.13
-0.958	-0.292			5.19	5.83
5.02	4.68			5.16	5.59
0.0588	-0.67			1.75	0.974
1.57	2			4.9	5.26
3.52	2.98			5.93	6.61
3.55	3.25			3.28	3.89
-0.514	-1.54			5.67	6.47
4.34	3.92			-0.207	0.803
6.29	6.54			2.68	3.21
-0.491	-1.25			5.88	6.39
5.33	5.65			7.35	6.99
0.615	-0.0973			3.98	3.52
1.87	1.29			2.03	1.18
4.52	4.26			3.44	4.1
6.1	5.8			9.56	9.87
7.47	8.2			5.58	6.24
2.84	3.15			3.55	2.99
2.22	1.62			5.64	5.24
1.98	1.56			3.33	3.88
2.42	1.98			1.69	0.897
3.9	3.58			2.74	1.98
5.21	5.61			4.91	5.48
4.26	3.98			0.309	-0.793
6.32	6.11			7.41	7.84
3.96	3.62			3.33	3.76
5.01	5.3			4.42	3.95
7.65	7.4			4.71	5.18
3.02	3.34			0.214	-0.941
3.67	3.36			3.7	4.17
3.39	3.06			4.98	4.38
5.7	5.27			8.13	8.49
2.69	2.3			6.74	7.32
-0.0997	-0.763			9.98	10.3
7.12	7.35			2.32	2.94
2.34	1.91			1.81	2.38
3.73	3.98			6.72	6.36
3.05	2.57			8.03	7.61
3.32	3.01			5	4.53
3.44	3.06			2.39	3.07
0.579	-0.0306			0.17	-1.11
3.1	3.51			7.42	7.98
4.6	4.88			5.85	6.25
5.88	6.51			6.65	7.18
4.29	4.63			3.8	4.21
2.66	3.03			1.36	2.42
4.59	4.94			-2.15	-0.393
2.11	1.45			2.2	2.97
0.86	0.228			2.87	3.61
0.925	0.331			6.94	6.61
2.21	2.6			1.82	2.52
8.45	8.14			1.87	2.44
0.954	1.58			2.89	3.59
0.066	0.804			3.39	2.84
0.808	1.32			1.5	2.22
2.72	3.04			5.26	4.72
3.87	3.53			3.75	5.23
5.61	5.29			6.89	6.48
-0.679	-1.97			0.427	-0.652
2.15	0.335			2.57	3.05
0.25	0.821			8.03	8.76
0.476	1.07			0.694	1.4
-0.399	-1.3			5.96	5.61
2.95	3.3			3.03	2.55
7.2	7			5.73	6.21
4.1	3.82			7.13	6.77
3	3.38			-0.972	0.143
4.86	5.13			2.22	1.48
6.11	5.85			6.33	5.91
3.15	3.54			3.18	3.76
4.12	3.84			5.95	5.36
5.92	6.14			3.33	3.9
4.35	4.69			8.94	9.56
-0.593	-1.43			7.23	6.67
1.47	0.993			1.92	1.3
4	4.35			3.34	4.16
-0.59	-1.26			7.09	6.68
1.22	0.337			4.84	5.49
7.4	7.16			6.41	5.93
6.28	5.73			10.4	10.8
3.5	3.76			4.45	3.98
2.75	3.15			5.13	5.82
2.72	3.05			2.24	2.95
3.44	3.08			2.11	1.23
4.84	4.28			2.89	2.37
5.97	5.51			4.35	3.93
2.76	3.19			-0.907	0.324
3.68	3.41			2.4	3.03
1.54	1.02			4.07	4.83
-0.459	-1.32			2.5	3.19
1.87	1.46			5.69	6.62
4.43	4.16			4.95	5.4
2.54	2.89			5.33	4.96
4.62	4.24			2.31	2.91
2.01	2.39			7.56	8.18
7.3	7.62			0.946	-0.293
1.41	0.961			2.51	3.07
-0.413	0.369			5.66	6.14
4.03	4.27			4.69	5.08
7.33	7.06			4.76	4.38
1.54	1.93			6.72	7.12
5.37	5.66			2.97	1.97
5.66	5.88			5.35	4.92
3.96	3.66			3.36	3.89
7.49	7.87			1.01	0.0342
3.73	3.32			5.7	6.28
6.91	7.36			7.16	7.59
0.131	-0.653			7.11	7.7
9.48	9.14			6.02	6.46
0.421	0.897			5.4	5.87
3.19	3.49			4.93	5.62
5.39	5.78			5.17	5.65
3.19	3.47			4.01	4.41
9.11	9.34			4.88	5.61
5.76	5.25			2.56	3.08
2.1	2.59			6.3	6.94
-0.138	-1.1			4.15	4.73
12.4	12.2			3.9	4.86
8.19	7.91			4.93	4.54
1.16	1.59			3.29	2.76
10.6	11			-0.138	1.1
6.96	6.73			2.75	2.22
2.02	1.51			2.14	2.76
-0.13	0.534			5.09	5.49
6.09	5.72			5.88	6.3
3.35	3.07			3.5	2.88
4.35	4.61			10.3	10.8
4.03	3.7			5.06	4.27
2.56	2.21			3.34	2.78
5.52	5.73			6.58	7.21
-0.303	-0.939			6.27	6.91
5.6	5.99			7.13	6.59
10.1	10.4			4.97	5.54
2.94	3.3			4.9	5.37
4.5	4.78			6.69	6.29
1.11	1.55			-1.31	0.0541
6.25	6.03			5.43	5.96
10.9	11.3			5.52	6.18
5.29	5.62			7.36	6.91
3.29	2.8			13.2	13.6
2.76	3.05			5.38	4.81
5.69	5.96			6.54	7.27
1.48	1.89			6.84	7.2
3.73	3.95			4.05	3.55
-0.325	-1.21			5.67	5.31
1.03	1.52			5.24	5.78
3.42	3.69			5.61	6.25
5.37	5.13			7.34	7.89
3.37	3.74			3.35	4
-0.0895	-0.722			1.05	0.0533
8.5	8.07			2.22	2.77
5.5	5.27			1.44	0.484
-0.0193	-0.872			4.29	3.9
2.05	1.64			1.52	0.886
5.57	5.78			5.74	6.55
2.21	2.56			4.43	5.08
1.88	2.23			5.81	6.59
1.06	0.629			10.3	11
11.9	11.7			0.305	-0.815
13.5	13.7			5.3	4.89
3.84	4.15			7.32	6.97
0.41	-0.325			3.18	2.62
5.9	6.19			2.35	3
5.42	5.7			4.8	4.44
5.96	6.25			1.67	0.612
1.65	2.36			2.79	2.13
9.02	9.55			6.31	5.94
5.04	5.51			3.27	3.68
7.79	7.56			6.25	6.61
3.51	3.22			1.92	2.42
6.18	5.83			5.68	6.24
3.62	3.95			4.27	4.65
5.25	4.96			2.14	1.1
4.07	4.34			4.67	4.14
-0.273	0.339			4.3	3.76
7.67	7.9			1.38	2.17
0.596	0.171			-0.391	0.65
8.22	8.45			0.884	1.55
3.35	3.68			3.48	4.02
4.72	5.02			0.877	-0.0664
4	3.72			4.96	5.52
0.169	0.761			3.37	2.96
10.3	9.99			3.65	3.17
-0.33	0.531			4.84	4.4
5.03	4.75			0.11	-1.8
5.17	4.81			4.98	5.43
7.06	7.31			1.02	1.87
3.65	3.37			-0.136	-1.28
5.89	6.25			7.41	7.03
8.13	7.89			-0.973	0.269
5.5	5.94			6.05	6.76
5.72	6.16			8.33	8.9
6.06	6.56			3.97	3.58
2.03	-1.49			4.22	3.69
6.34	6.61			5.11	5.71
3.96	3.34			7.42	7.08
5.62	5.86			3.35	2.82
1.41	0.95			3.23	3.7
4.93	4.66			7.69	7.98
4.96	5.32			9.23	8.87
0.478	-0.112			6.48	6.05
1.11	0.655			6.75	7.33
4.29	3.9			5.78	5.39
3.57	3.26			1.32	-0.642
5.75	6.1			4.09	4.58
3.28	3.02			6.74	6.39
2.9	3.17			1.1	2.02
3.83	3.26			3.12	2.66
5.63	5.42			1.95	2.56
2.63	2.15			5.18	5.66
0.922	1.46			8.7	8.23
4.4	4.05			4.51	4.92
2.15	2.55			0.547	1.24
2.45	2.77			2.16	1.49
-0.548	0.21			0.949	1.65
3.73	4.18			0.327	1.17
3.78	4.08			2.97	3.49
5.62	5.23			4.46	4.97
0.956	1.51			6.13	6.68
0.0104	0.612			10.1	9.85
9.12	8.89			3.59	3.11
4.1	4.41			2.9	3.35
4.68	4.46			0.382	-0.636
6.18	5.96			2.37	1.59
3.04	3.62			6.58	6.17
3.8	3.48			2.06	-0.512
6	6.22			3.45	4.22
3.24	3.65			3	3.74
3.76	3.45			6.57	7.05
0.752	0.234			2.26	1
4.24	4.5			5.05	5.45
-0.0146	0.827			3.32	3.83
0.413	-0.338			3.4	2.87
6.79	6.41			0.183	-0.71
2.13	2.49			3.98	4.75
4.92	4.62			4.22	4.92
4.86	5.23			4.3	3.86
9.66	10			5.07	4.63
3.76	4.17			2.92	3.38
2.62	2.27			2.61	3.06
7.48	7.73			3.12	2.5
4.53	4.79			-2.41	-0.254
3.29	3.75			3.27	2.74
4.18	4.4			1.59	0.915
0.447	-0.26			8.09	8.47
3.92	3.69			5.55	6.06
3.73	3.48			4.36	3.93
5.57	5.84			5.88	6.51
0.0627	-0.891			1.7	0.919
4.09	4.41			3.42	3.82
1.71	2.11			2.69	2.11
2.54	2.86			0.77	1.44
5.03	4.74			3.93	3.5
2.28	1.86			1.56	2.18
2.92	3.29			6.51	6.19
7.81	8.02			2.66	2.04
1.45	2.04			5.82	5.43
0.0584	0.587			1.94	1.05
1.24	1.68			-1.84	-0.485
1.23	0.788			-0.42	-2.26
4.96	5.2			-0.412	-1.95
1.81	1.05			2.77	3.4
2.66	2.03			3.99	4.72
6.1	6.6			7.51	7.18
4.69	4.39			7.34	7.68
1.43	0.971			8.76	8.35
5.71	6.07			2.91	2.38
2.06	1.75			7.01	7.49
4.1	4.34			4.46	5.08
3.9	3.61			3.5	4
7.75	8.04			2.11	2.71
-0.117	1			9.21	9.69
0.449	0.863			6.58	6.21
0.381	0.884			3.54	2.74
-0.488	0.112			3.56	3.09
3.13	3.58			3.99	3.55
3.34	2.98			0.681	1.54
1.95	1.57			6.74	7.39
4.74	4.38			8.91	8.63
4.65	4.39			2.74	2.15
6.26	5.93			10.6	11.2
7.49	7.23			3.72	4.13
7.01	7.29			8.69	9.37
3.21	3.47			3.78	4.26
4.73	4.38			1.54	0.751
4.27	4.53			4.52	4.9
4.06	3.69			2.67	2.03
10.2	10.4			6.74	7.06
4.71	4.49			7.74	8.17
4.36	4.63			10.5	10.8
3.41	3.8			4.22	3.79
3.42	3.15			3.8	4.37
5.14	5.47			4.42	3.92
8.55	8.77			5.18	4.82
6.12	5.9			4.82	5.27
2.99	3.23			4.21	3.78
0.349	0.948			2	1.39
4.07	4.44			4.24	4.63
8.85	8.6			2.28	2.79
3.82	4.11			5.98	5.63
1.78	2.21			10.5	10.2
7.8	7.6			4.93	5.57
6.45	6.62			4.08	3.6
6.45	6.62			4.96	4.56
5.81	5.6			3.17	2.73
2.45	2.73			6.04	5.73
1.15	0.4			5.04	4.63
6.23	6.53			3.73	4.14
5.5	5.3			4.24	4.59
2.89	3.28			2.32	1.8
5.18	4.94			2.09	2.66
3.27	3.59			5.29	5.76
-0.0712	0.52			2.83	3.44
2.78	2.37			5.89	5.58
7.63	7.91			7.99	7.42
0.874	0.351			7.59	8.14
1.88	1.46			5.24	4.85
2.57	2.93			1.4	0.412
3.29	3.58			7	7.58
1.17	0.673			6.12	6.84
1.7	2.14			4.17	4.56
2.47	2.1			5.1	5.64
2.19	2.58			6.46	5.98
2.73	2.15			0.831	0.0442
3.51	3.24			4.94	5.57
1.84	1.35			4.25	4.6
0.552	0.0753			0.251	-1.17
1.15	0.782			2.78	3.27
4.74	5.16			6.18	6.77
6.34	6.7			4.44	4.06
4.52	4.29			3.39	2.77
4.14	4.36			4.12	3.75
5.98	6.25			0.728	-0.3
0.316	-0.428			1.26	1.88
1.68	1.09			6.14	6.98
4.76	5.01			3.39	2.9
8.73	8.91			3.95	4.38
5.07	4.78			6.42	6.78
5.72	6			3.87	3.44
5.86	5.61			2.63	3.26
3.16	3.49			0.307	1.04
5.9	6.2			4.12	3.67
1.93	2.24			4.19	3.71
10.3	10.6			5.8	5.16
5.8	5.57			5.65	5.21
-0.632	-1.56			5.3	5.64
1.02	0.604			4.19	3.81
2.13	2.53			6.13	5.73
0.04	0.592			6.65	7.12
0.0595	0.613			3.79	3.31
2.53	2.09			-0.389	0.595
4.34	4.57			2.41	2.92
4.57	4.88			1.78	0.938
1.19	0.789			4.81	5.13
9.79	9.61			5.08	5.44
3.12	2.7			-1.25	-0.204
4.53	4.32			3.53	4.12
4.39	4.09			-0.642	0.348
0.553	1.06			3.38	2.89
5.44	5.73			6.27	6.73
3.35	3.01			4.86	4.52
2.38	2.08			4.03	4.47
6.68	6.46			1.54	2.23
5.4	5.19			7.26	6.69
3.41	3.1			8.99	9.32
3.52	3.22			6.27	6.7
-0.498	0.302			3.56	4.18
8.12	8.47			2.35	1.83
6.21	6.86			8.55	8.84
4.56	4.17			4.56	4.16
5.44	5.21			4.37	4.02
6.7	6.5			5.67	6.01
5.43	5.8			2.1	1.47
8.42	8.73			-0.385	0.589
1.25	0.739			1.41	0.724
4.04	4.29			0.595	1.42
2.2	2.54			6.36	6.03
6.11	6.32			3.59	4.08
4.03	3.72			4.01	3.6
-0.0831	-1.11			5.11	5.63
1.67	1.27			1.99	2.77
4.38	4.63			3.28	2.89
2.53	2.87			3.85	4.36
5.69	5.94			-0.73	0.299
5.42	5.73			6.09	6.46
3.62	3.95			-0.0617	0.692
1.36	0.962			1.34	1.96
4.89	5.13			3.96	3.43
7.56	7.34			1.65	2.33
8.17	8.46			3.98	4.47
3.71	3.41			5.42	5.98
3.12	2.8			4.34	3.96
4.26	4.57			-0.597	0.525
2.18	1.85			-0.31	-1.34
5.34	5.61			3.21	3.75
2.8	2.37			5.68	5.26
0.934	1.32			2.11	2.62
5.28	5.52			7.6	8.27
3.2	3.46			4.92	5.26
3.84	4.09			5.57	5.23
5.26	5.04			4.35	4.75
2.99	2.49			2.56	2.01
5.77	6.05			6.96	7.27
-0.0349	-0.784			4.75	5.23
3.69	3.43			5.93	6.56
1.42	1.9			3.57	4.08
-0.132	-0.741			3.98	4.32
1.9	2.41			5.04	5.37
2.19	1.86			4.29	3.82
4.52	4.9			6.45	7.12
3.98	3.65			0.481	1.19
7.58	7.83			3.89	4.34
5.93	5.69			-0.43	-1.6
3.31	3.03			4.17	3.65
4.98	5.18			6.78	6.34
3.48	3.18			10.1	10.5
5.01	5.33			5.14	4.77
5.83	6.06			-0.822	0.094
3.01	2.74			10.9	11.7
2.46	2.78			5.77	5.46
8.11	8.33			8.05	8.37
5.23	5.04			7.13	6.8
2.18	2.47			2.02	1.38
1.52	1.97			5.17	5.78
3.02	3.38			2.34	1.72
6.1	6.44			1.45	0.777
3.51	3.76			4.79	5.15
2.28	2.72			4.91	4.51
0.183	0.709			2.08	3.75
2.7	3.1			0.101	1.38
1.82	2.23			5.27	4.83
2.93	2.53			-0.0483	-1.94
5.01	4.57			-0.018	-1.02
7.11	6.75			-0.0978	-1.13
1.61	1.16			6.96	6.68
7.05	7.24			4.47	4.85
5.15	5.39			4.74	5.25
1.88	2.23			9.08	8.8
3.24	3.56			6.47	6.05
1.35	0.931			3.03	3.51
4.69	4.94			3.97	4.44
2.31	1.99			-0.455	0.361
1.91	2.31			6.29	5.95
5.69	5.24			2.91	2.44
5.46	5.8			2.31	2.81
3.09	3.39			7.5	7.93
2.99	2.58			1.29	1.88
4.87	5.12			3.32	2.78
0.00936	0.532			4.11	3.53
0.0278	-0.619			3.57	2.93
4.75	5.12			2.2	2.74
6.3	6.53			1.28	1.82
0.801	1.29			2.43	3.02
4.68	4.98			2.06	2.78
2.91	3.22			2.05	1.48
1.92	1.42			7.1	6.68
5.03	5.3			1.43	0.718
6.71	6.44			4.3	4.8
3.02	2.61			4.22	3.86
1.3	0.773			8	8.35
8.4	8.59			2.78	3.21
0.0148	0.524			2.16	2.76
5.36	5.12			5.93	6.52
4.31	4.1			3.99	4.61
5.32	5.6			2.44	2.85
2.12	2.39			3.68	3.02
0.551	0.94			8.22	8.48
2.94	3.2			3.81	4.17
4.37	4.64			6.76	6.04
3.61	3.32			4.7	5.15
3.33	2.99			1.29	0.0841
8.23	8.4			7.18	6.83
5.04	4.83			5.38	5.05
-0.962	-0.322			3.52	3.98
4.4	4.14			4.81	5.17
3.12	3.42			3.13	4.03
2.65	1.93			2.2	2.74
4.44	4.66			1.69	0.934
0.114	-0.413			5.84	6.18
0.309	-0.442			3.39	2.85
2.63	2.92			6.61	6.33
2.2	1.9			6.06	4.95
0.798	0.208			1.79	1.07
5.42	5.24			-1.03	0.0452
2.85	2.52			3.39	2.87
-0.655	-1.35			2.41	2.9
-0.333	-0.991			-0.475	-1.83
-0.4	-1.1			6.75	7.11
1.2	1.74			5.2	5.86
0.73	1.21			3.68	3.14
2.46	2.83			8.31	8.74
5.34	5.13			3.38	2.96
5.33	5.64			1.65	2.31
3.85	3.64			-1.49	-0.381
1.12	1.67			3.23	3.71
2.58	3			8.75	8.5
3.22	3.46			2.54	3.03
1.26	1.65			6.19	6.81
7.74	7.93			4.61	5.2
4.43	4.72			1.71	0.881
4.57	4.79			1.38	2.04
3.22	2.86			6.4	5.99
3.49	3.17			8.38	8.68
2.7	2.31			8.06	8.65
4.69	4.45			4.13	3.63
2.6	2.91			5.37	6
4.88	5.07			1.36	2.15
2.97	2.64			3.72	4.06
8.74	9			3.04	2.48
2.22	2.79			0.27	-0.893
4.42	4.2			2.23	2.95
4.63	4.91			3.59	3.19
7.66	7.84			4.69	5.13
6.07	6.4			5.03	5.74
3.73	3.33			4.6	4.21
3.53	3.79			2.82	2.07
9.12	8.94			0.914	1.57
5.29	5.04			4.89	5.31
-0.59	0.215			5.47	5.04
3.81	3.56			5.6	6.4
3.28	3.53			5.13	4.77
-0.0776	-0.595			-1.03	-0.0718
0.601	-0.0736			6.66	7.15
5.23	5.46			7.42	7.7
1.09	0.488			6.77	6.47
4.3	4.08			2.68	2.14
2.06	2.36			5.1	4.71
5.28	5.47			-0.57	0.384
3.35	3.6			-0.568	-1.85
1.63	1.26			1.9	2.59
-0.391	0.104			0.589	-0.513
-0.391	0.104			0.491	-0.593
8.56	9.09			-0.8	-2.6
-1.28	-0.346			4.68	4.33
5.9	6.27			8.53	8.23
0.781	0.346			4.6	5.05
5.01	4.64			5.11	4.77
4.4	4.14			6.35	6.04
7.19	7.01			5.76	5.39
0.5	0.0861			2.11	1.39
4.49	4.22			5.39	5.04
1.97	2.3			3.96	3.4
7.99	7.76			6.6	6.32
10.3	10.6			3.45	3.81
4.23	4.45			3.35	2.76
2.71	2.35			3.16	2.49
5.29	5.55			-0.307	0.507
5.07	5.3			8.86	8.41
2.42	2.05			3.79	4.77
2.49	2.14			4.75	4.38
2.41	2.66			5.45	5.09
1.07	1.94			4.46	4.1
2.37	2.04			1.53	2.09
5.98	6.8			3.56	3.15
1.14	1.7			4.97	4.6
-0.672	-1.27			4.04	3.65
4.56	4.77			1.86	2.62
4.99	4.7			3.69	4.17
0.889	1.45			4.49	5.02
1.33	0.766			8.61	9.13
3.19	3.47			7.73	8.19
2.67	3.04			3.45	3.03
0.444	-0.0953			3.39	2.92
4.76	5.04			3.85	3.3
7.42	7.66			4.14	3.8
3.33	3.07			4	3.6
5.37	5.14			-1.66	-0.00702
9.52	9.74			4.24	4.72
-0.577	0.21			-0.918	0.187
2.45	2.01			5.67	5.37
3.18	3.55			1.68	0.707
11.3	11.6			1.88	2.38
1.96	2.31			1.17	0.469
2.88	3.16			1.89	2.49
4.94	4.66			4.99	4.66
0.926	0.449			2.79	2.35
1.55	1.2			1.97	2.51
4.97	4.72			3.69	3.26
7.94	8.2			6.6	6.3
0.795	0.269			2.83	3.48
4.15	3.83			4.83	5.34
3.45	3.7			5.15	4.83
1.42	1.06			3.71	4.09
2.22	2.5			7.76	7.44
-0.494	-1.41			0.238	1.02
0.579	1.06			4.67	4.98
-1.23	-0.521			4.71	4.32
-0.974	-0.494			0.97	1.54
3.85	3.64			1.97	2.48
2.98	2.65			5.11	5.66
2.64	2.98			1.74	2.25
5.52	5.21			3.62	3.02
1.78	2.16			5.21	5.54
3.98	3.7			-0.361	-1.31
0.694	-0.0585			7.42	7.05
2.33	2.61			3.2	2.79
3.44	3.2			6.3	5.89
3.84	3.57			6.81	7.18
0.638	0.0159			5.36	4.8
8	8.25			2.82	2.06
-1.41	-0.71			5.49	4.77
6.33	6.8			5.24	5.54
2.63	2.93			5.69	5.35
4.06	4.41			1.31	1.93
4.07	4.35			3.51	4.15
8.8	8.61			1.45	2.03
0.372	-1.95			8.87	9.3
2.07	1.7			4.7	4.36
8.03	8.29			5.04	6.77
4.67	4.32			2.96	3.64
5.39	5.58			3.87	4.27
3.12	3.47			3.1	3.49
5.49	5.26			6.15	6.71
4.9	4.65			-0.117	-1.21
4.01	3.66			0.395	-0.665
1.75	1.11			7.35	6.92
3.41	3.65			4.39	4.82
4.47	4.83			1.68	2.18
6.66	6.43			-1.54	-0.0693
1.41	0.94			3.49	3.9
3.64	4.03			3.91	3.27
5.97	6.17			2.78	3.37
2.72	2.37			7.31	7
3.43	3.2			3.67	3.14
2.23	2.48			2.26	2.72
4.56	4.9			-0.412	-2.1
4.79	5			5.05	4.61
3.34	3.74			1.46	2.28
1.53	1.89			1.23	0.465
6.83	6.62			2.18	1.64
1.21	1.64			-1.25	-0.113
5.07	5.44			-0.553	0.57
-0.503	-1.27			3.3	3.76
5.48	5.74			0.374	1.01
2.36	2.66			4.82	5.36
0.342	0.826			3.81	4.17
3.73	3.33			2.42	1.96
-0.204	-0.717			3.31	3.7
0.192	0.714			2.83	3.51
0.992	0.513			0.378	-0.5
3.26	3.53			1.89	2.43
4.47	4.25			3.36	3.71
4.24	3.95			3.08	3.45
5.85	5.63			6.15	6.77
2.98	3.29			3.49	3.89
2.81	2.46			2.71	3.22
2.81	2.46			3.15	3.59
1.22	1.68			4.54	5.17
4.11	3.9			4.57	4.26
3.58	3.31			2.3	1.65
6.07	6.25			5.21	5.61
4.23	3.95			5.39	5.09
2.54	3.01			4.48	4.14
3.22	3.53			3.4	2.85
0.0586	0.663			-0.846	-2.91
5.29	5.07			2.86	3.51
2.75	3.07			7.54	7.91
2.94	2.66			7.79	8.23
4.95	5.24			6.57	6.23
3.13	2.84			1.56	2.19
-0.598	-1.22			3.24	5.78
5.24	4.98			3.15	3.9
7.48	7.67			4.92	5.22
2.92	4.25			3.43	2.91
1.05	1.41			3.64	3.25
1.97	2.3			6.01	6.42
0.294	0.785			6.49	7.06
4.53	4.75			-1.02	-0.0593
0.906	0.41			-0.232	-1.47
6.57	6.31			6.97	6.37
2.04	1.65			7.95	8.28
5.3	5.51			3.08	2.63
1.05	0.576			1.14	1.7
3.97	4.23			2.22	1.28
7.07	6.89			1.57	2.51
5.63	6.08			5.54	5.87
3.22	2.73			-2.37	-0.489
0.496	0.858			4.15	4.69
0.951	0.519			5.08	4.67
4.16	4.38			3.1	2.56
6.51	6.77			3.37	3
4.41	4.7			-0.654	0.259
3.54	3.26			5.88	5.52
1.87	2.21			4.32	4.63
1.03	0.633			3.13	3.65
5.85	5.52			-1.33	-0.368
1.35	1.86			2.35	1.78
7.31	7.64			3.68	3.33
1.12	0.619			5.61	6.12
7.55	7.24			3.72	4.17
3.6	3.84			0.555	-0.289
4.47	4.9			5.46	6
3.99	3.75			6.47	6.12
5.24	5.45			3.79	4.36
0.465	0.896			2.81	2.14
2.98	2.69			2.74	3.39
3.89	4.24			3.15	1.87
5.74	5.55			1.95	2.46
8.24	8.6			4.39	4.74
3.68	3.92			3.09	1.96
5.91	5.71			1.51	2.21
3.32	3.57			-0.161	-1.12
-0.571	-1.16			6.03	6.41
1.45	1.93			4.2	4.63
3.38	3.13			-1.69	-0.221
4.79	5.1			3.48	3.82
5.55	5.86			6.29	6
6.04	5.85			4.22	3.75
2.51	2.89			6.1	5.74
3.73	3.46			0.804	1.41
3.73	3.46			4.87	4.57
3.76	3.97			-0.309	0.648
0.954	0.453			4.06	3.33
-0.302	0.221			7.87	8.23
6.9	6.65			1.03	1.81
3	3.24			3.64	4.13
4.42	4.62			6.05	6.39
1.32	1.7			3.3	2.89
2.72	3.02			4.85	4.23
4.89	4.69			0.993	0.194
2.08	1.7			4.34	3.85
3.98	4.35			6.4	6.71
-0.121	-0.719			6.22	6.52
2.48	2.04			4.05	3.64
2.58	2.21			5.63	5.27
5.92	5.73			-0.718	0.193
4.35	4.12			6.37	6.69
4.29	4.08			4.38	4.72
-0.127	-0.813			2.24	1.45
6.29	6.47			4.03	3.66
0.739	0.338			1.53	0.763
3.75	3.97			4.88	4.46
6.1	6.42			5.48	5.79
2.99	2.62			9.41	9.67
4.5	4.88			8.15	7.71
1.42	0.986			5.39	5.96
8.38	8.68			8.46	8.73
4.62	4.38			4.79	5.4
2.34	1.97			5.32	5.8
4.24	5.76			4.08	4.5
2.77	3.09			0.805	-0.839
-0.401	-0.856			4.82	4.48
-0.93	-0.383			2.62	2.19
3.19	3.68			5.06	5.52
6.84	7.03			3.66	3.22
3.92	4.19			8.51	8.83
-0.105	-0.542			5.95	5.68
5.75	5.52			2.87	2.4
5.74	6.05			4.78	5.12
7.44	7.67			3.7	4.03
5.26	5.05			4.11	3.77
11.1	11.8			3.89	4.52
5.47	5.72			4.89	4.54
0.664	1.2			8.13	8.68
5.05	5.25			-0.163	-1.81
5.43	5.21			0.973	1.79
4.23	4.44			3.3	2.6
2.74	2.15			3.58	3.14
3.31	3.06			5.43	5.05
2.17	1.7			6.27	5.95
5.4	5.68			0.253	-0.872
2.09	1.77			3.3	2.56
5.6	5.91			-0.995	0.00113
0.0414	0.494			4.19	3.8
0.927	0.183			7.49	7.89
10.4	10.6			6.88	7.32
-0.282	-0.829			1.8	1.2
3.68	3.95			3.9	4.38
1.07	0.549			5	5.37
3.29	3.5			2.57	1.89
5.38	5.59			4.21	3.8
5.79	5.55			5.46	5.95
-0.0396	0.55			2.8	2.1
0.859	1.27			-1.13	-0.0425
5.97	6.9			-0.172	0.637
-0.952	-0.328			1.78	1.25
4.58	4.33			0.663	-0.175
2.89	1.61			-2.07	-0.905
2.5	2.15			3.82	4.19
6.86	7.06			4.34	4.68
3.52	3.27			5.65	5.29
7.03	7.24			5.47	5.79
3.16	2.56			1.03	0.204
4.95	4.75			3.83	4.36
2.81	2.56			2.2	2.71
0.87	0.273			1.32	0.658
3.21	2.96			-0.389	-1.41
6.57	5.48			7.23	7.5
3.44	3.69			2.94	2.47
1.94	2.27			2.71	3.28
1.69	2.27			6.11	5.77
4.25	4.53			3.22	3.8
0.936	1.32			3.5	4.09
1.62	1.9			3.04	3.44
1.05	-0.13			7.92	8.21
2.51	2.89			4.99	4.63
0.132	-0.445			2.17	1.66
5.41	5.72			4.75	5.36
9.04	8.88			6.39	6.84
0.358	0.93			0.309	-1.84
2.33	2.61			3	3.36
5.31	5.51			10.7	10.9
5.26	5.62			8.64	8.93
3.34	3.08			6.94	6.61
3.54	3.87			5.61	5.31
6.39	6.13			4.38	4
2.7	2.15			6.53	6.12
4.16	4.57			4.03	3.64
12.1	12.2			1.29	2.01
5.71	6.09			4.45	5.06
4.74	4.92			5.48	5.11
4.61	4.79			4.63	4.26
1.29	0.906			3.16	3.51
1.52	1.14			13.6	13.3
-0.335	-0.974			4.4	4.07
5.78	5.5			2.17	1.55
0.117	-0.525			-0.0969	-1.19
5.16	4.92			0.451	-0.623
-0.373	-0.988			5.58	5.98
1.05	1.41			4.61	4.15
3.27	3			5.88	6.15
3.3	3			3.93	3.41
3.37	3.04			4.38	3.99
1.33	0.973			2.15	2.9
7.1	6.63			1.38	2.04
1.59	1.03			1.58	0.678
3.1	3.43			0.744	-0.0883
5.94	5.76			7.14	7.41
4.14	3.91			3.94	4.42
2.76	3.12			4.19	3.74
0.544	1.08			4.49	4.82
5.6	5.4			9.6	10.2
2.32	1.94			2.9	3.35
-0.194	-0.767			1.7	1.19
2.19	1.89			3.48	3.09
4.87	5.2			0.423	1.26
4.56	4.8			1.26	0.0759
9.4	9.21			1.85	1.1
2.83	3.07			5.39	5.04
2.84	2.57			4.3	3.97
9.55	9.77			4.82	5.34
3.2	2.92			8.27	8.01
3.47	3.7			3.7	3.27
0.776	0.291			-0.559	-2.31
1.54	1.2			4.84	4.54
1.92	1.62			2.82	2.36
2.68	3.04			2.04	2.61
6.9	6.69			6.57	7.16
5	4.75			3.64	3.25
8.61	8.77			2	2.49
4.22	4.43			0.0327	0.795
5.71	5.34			3.01	3.38
3.01	2.73			6.58	6.92
1.43	1.84			4.8	4.35
4.37	4.17			-0.323	0.509
4.45	4.64			7.6	7.95
2.38	1.94			4.96	4.56
1.45	1.04			2.93	3.42
-2.08	0.771			7.86	7.51
1.38	0.922			8.31	8.59
6.92	7.08			-0.454	0.577
1.28	1.62			0.214	-0.765
2.61	2.35			8.84	9.46
1.78	2.1			6.05	6.37
3.06	2.72			4.31	4.7
5.57	5.33			2.28	2.88
2.06	2.86			3.71	4.17
5.39	5.73			0.368	1.18
2.81	3.04			3.42	3.82
1.51	1.86			3.8	4.12
5.34	5.62			4.11	4.57
2.57	2.3			-0.0731	-1.1
0.881	0.489			1.18	1.73
0.714	0.3			4.59	4.24
4.34	4.12			3.53	3.95
1.29	1.84			6.71	6.41
1.39	0.909			8.36	8.12
0.424	0.891			4.19	4.63
8.78	8.96			3.63	3.26
2.93	3.18			1	0.264
1.47	0.989			3.26	3.69
1.55	1.86			3.26	3.62
2.85	3.27			3.49	3.96
1.09	0.766			4.23	4.8
-0.269	0.256			-1.67	-0.482
2	2.9			9.45	9.16
5.47	5.78			2.6	3
5.52	5.84			3.46	2.95
1.58	1.87			5.33	4.98
7.05	6.84			5.53	6.1
2.73	2.39			4.93	4.64
2.65	2.98			4.72	5.01
4.61	4.34			1.2	0.396
3.4	3.64			2.31	1.69
5	5.35			13.9	14.3
6.11	6.29			7.06	7.42
2.99	3.2			4.95	4.56
5.97	6.16			1.7	2.29
2.74	2.47			3.75	3.42
3.12	2.87			6.26	5.92
5	4.79			3.38	2.97
3.55	3.28			4.61	4.26
3.65	3.45			2.54	2.99
2.26	1.85			0.262	1.24
4.2	3.95			3.31	2.78
2.2	1.91			1.73	2.34
6.01	5.86			1.62	2.12
5.61	5.87			0.631	-0.0551
7.33	7.15			6.25	5.97
2.36	2.06			2.15	2.59
0.907	0.527			3.49	3.04
2.55	2.8			1.31	-3.43
2.34	2.64			8.26	8
3.12	2.89			3.48	3.97
6.4	6.2			4.25	4.57
5.79	5.59			6.8	7.07
0.505	-0.0648			9.25	8.93
2.31	2.63			4.58	3.78
3.34	3.64			4.85	4.52
0.324	-0.221			2.68	3.05
3	3.35			4.29	4.6
4.22	3.91			4.14	4.62
1.17	0.77			8.34	8.96
-0.725	-0.114			1.84	2.27
2.19	2.57			6.51	5.84
4.88	5.1			-0.971	-0.14
-1.19	-0.52			5.67	5.27
1.31	0.972			1.42	1.91
2.69	2.99			2.59	3
3.13	3.36			3.66	3.28
2.34	2.88			6.94	6.64
2.44	2.78			3.87	4.2
4.86	4.64			3.48	3.91
2.63	3.03			5.66	6.03
4	3.49			2.95	2.23
1.09	1.58			6.47	6.98
2.13	1.79			6.86	7.13
4.81	4.57			-1.78	-0.0758
6.11	5.88			4.21	3.82
6.89	7.21			4.35	4.72
5.21	5.39			7.02	7.52
4.2	3.91			2.15	1.46
13.7	14.1			1.58	2.18
1.32	1.91			2.63	2.22
3.82	3.58			0.555	1.16
3.4	3.19			4.21	3.85
2.83	3.08			1.62	2.25
9.33	9.52			6.21	5.89
3.47	3.69			2.25	1.61
-0.263	-0.859			8.6	8.99
-0.228	-0.885			5.13	4.8
-0.151	-0.76			1.16	1.76
7.35	7.16			1.67	1.12
2.71	2.96			-0.523	-1.47
6.01	6.26			4.08	3.75
4.55	5.01			3.74	4.16
0.0592	-0.407			2.99	2.39
3.79	3.57			3.92	4.44
1.8	1.43			-0.653	-1.79
1.63	1.27			5.7	6.12
2.28	1.79			-0.417	-2.04
6.14	6.37			2.36	2.83
4.31	4.06			5.51	5.18
2.33	2.64			5.5	5.86
-0.929	-0.489			5.29	5.64
4.3	4.65			5.63	5.28
5.42	5.2			1.58	2.08
4.18	4.37			-1.16	-0.24
1.08	1.97			7.77	8.34
-0.741	-1.36			3.4	3.74
1.56	1.87			5.12	4.83
3.38	3.78			1.86	1.1
4.97	4.61			4.13	4.55
5.14	5.49			0.722	1.38
1.89	1.27			4.59	4.97
4.66	4.32			6.97	7.31
5.17	5			5.41	5.98
1.97	1.59			0.567	-0.409
3.15	3.39			2.13	2.74
5.79	5.53			2.48	3.05
5.62	5.4			4.81	5.13
-0.429	-0.933			4.81	5.13
-1.04	-0.246			0.593	1.17
1.18	0.83			5.57	5.98
8.72	8.88			2.23	2.7
-0.761	-1.74			2.03	2.49
4.05	4.22			0.933	1.66
5.16	5.39			0.207	0.84
5.5	5.89			8.69	8.95
1.92	1.42			-0.576	-1.78
2.92	2.66			3.93	3.53
3.87	2.94			3.93	3.53
-0.0297	-0.446			-0.204	-1.17
11.8	12.1			4.92	5.33
4.24	4.46			3.1	3.61
11.4	11.3			5.37	4.91
5.66	5.45			-0.106	0.644
7.28	7.04			-0.588	-2.58
2.76	2.27			-0.118	-0.891
2.84	3.07			5.92	5.56
2.87	3.14			-0.477	-2.09
3.57	3.82			0.548	1.14
3.33	3.09			3.04	2.54
4.14	3.93			2.88	2.51
9.96	10.2			5.1	4.81
5.3	5.6			5.2	5.83
5.26	5.04			5.34	5.66
4.69	4.87			3.82	3.36
0.24	-0.259			3.72	3.39
2.41	2.09			3.96	3.31
1.47	1.08			-0.265	0.647
4.46	4.28			3.21	2.71
5.75	5.37			-0.695	0.0285
5.61	5.43			4.54	5.01
4.97	5.2			6.86	6.55
10.9	11			5.43	5.11
7.55	7.75			1.89	1.41
2.57	2.82			4.15	3.82
4.56	4.35			5.52	6.13
4.99	5.22			7.08	7.6
1.62	1.31			1.95	1.35
2.21	1.92			3.38	3.96
-0.597	-1.26			1.99	1.23
0.609	0.988			5.32	5.68
3.19	2.95			3.8	4.09
10.4	11.1			4.08	3.71
4.68	4.92			1.62	0.869
0.912	1.65			0.675	-0.169
3.57	3.78			5.07	5.47
-0.674	0.0341			5.51	5.92
5.45	5.21			-0.78	-2.07
0.585	0.142			0.251	-0.588
2.51	2.04			4.3	4.6
2.4	2.78			3.99	3.68
1.82	1.44			6.02	6.42
8.96	9.18			11.1	10.8
8.42	8.14			-0.987	-2.87
1.19	0.759			4.29	4.71
3.78	4.05			5.53	5.82
4.74	4.5			4.9	4.48
7.22	7.05			1.38	0.634
3.6	3.32			6.32	6.02
4.81	5.26			7.63	7.18
2.61	2.95			3.71	3.33
-0.131	-0.678			4.73	4.41
3.01	3.26			7.47	7.22
2.92	3.31			1.69	1.18
3.33	3.63			1.49	0.844
0.0726	-0.304			7.95	7.69
5.51	5.29			3.26	2.82
4.68	4.86			0.918	-1.16
2.21	1.76			3.98	3.43
4.8	4.55			-1.8	-0.365
4.21	3.95			4.48	4.78
3.73	4.13			-1.13	-0.346
3.8	4.02			4.33	4.02
0.885	0.524			4.55	4.07
0.994	0.552			5.49	5.99
2.77	2.53			5.73	5.38
5.03	5.26			4.18	4.57
2.85	2.45			5.82	5.54
3.43	3.18			3.59	4.05
5.08	5.29			3.1	2.74
6.01	6.27			2.15	2.7
-0.481	-1.22			5.88	5.57
2.39	2.06			-0.632	0.31
4.08	4.37			4.16	4.6
3.38	3.6			-0.697	0.0673
4.15	3.93			2.39	2.93
-0.857	-1.84			7.16	7.5
0.807	-0.311			3.46	3.09
4.85	4.64			2.16	2.58
1.77	2.21			7.71	7.44
4.06	4.3			3.3	3.65
1.06	0.68			1.23	0.479
2.23	1.96			4.48	3.72
4.23	4.44			0.527	1.12
7.96	8.22			3.13	2.55
5.12	5.49			-0.926	0.338
4.05	4.32			3.8	3.34
2.08	1.71			4.94	5.54
2.09	2.35			6.11	6.43
3.33	3.04			7.65	8.02
4.94	5.14			1.68	1.08
2.49	2.77			1.61	0.9
3.19	3.41			4	3.69
3.98	3.75			1.7	2.15
7.02	6.83			5.83	5.39
1.03	1.48			3.12	2.64
5.76	6.04			4.32	3.94
7.68	7.43			4.64	5.04
5.51	5.32			0.663	-0.356
1.87	1.59			1.24	1.75
-0.956	-0.36			3.78	3.32
-0.282	-0.809			4.47	5.02
5.05	4.84			0.808	0.133
4.94	4.71			4.16	3.85
1.69	1.3			1.75	1.17
4.58	3.97			3.71	4.1
4.19	4.02			4.38	4.76
3.73	3.98			2.43	2.04
3.05	3.3			3.19	2.77
1.25	0.79			0.778	0.108
8.77	8.62			3.13	3.69
5.4	5.21			2.7	3.28
8.23	8.04			4.07	4.4
3.98	4.22			0.232	0.915
0.809	0.229			2.92	3.33
2.39	2.7			-1.27	-0.38
3.78	3.59			5.64	5.93
4.32	4.55			8.31	8.66
7.64	7.49			4.8	5.32
5.71	6.05			3.39	3.04
2.65	2.36			-0.66	-1.94
1.84	1.5			2.26	2.88
1.06	0.586			2.98	3.33
0.928	0.537			8.17	8.83
1.9	1.52			4.03	2.65
1.22	0.848			5.62	6.12
1.82	2.12			0.814	-0.334
3.11	2.87			4.9	4.56
1.9	2.22			3.65	4.04
6.71	6.88			5.44	5.76
1.17	1.54			8.56	8.84
4.87	4.64			2.61	3.01
10.6	10.4			5.88	6.54
4.47	4.66			6.09	5.81
5.17	4.76			2.01	2.72
4.84	5.05			4.27	3.93
3.05	3.39			4.42	4.71
2.76	3			3.4	2.92
6.45	6.75			4.87	4.51
5.19	5			0.204	-1.5
5.29	4.72			5.39	5
8.71	8.34			1.82	1.25
4.05	4.32			4.47	4.19
-0.806	-1.39			4.17	4.48
-0.37	0.23			1.71	2.27
2.17	1.87			0.26	-1.04
2.71	3.02			4.54	4.89
3.87	4.35			5.76	5.47
0.126	-0.412			3.07	2.64
6.37	6.08			4.32	3.95
0.321	0.645			4.39	4.79
5.66	5.48			3.6	3.2
-0.559	-1.36			2.33	1.84
2.78	2.57			5.28	4.98
5	5.21			8.92	9.16
2.45	2.78			0.489	-0.179
2.77	3.09			13.4	13.6
8.76	8.91			3.69	3.28
7.56	7.35			4.96	4.55
4.23	4.04			7.22	6.97
4.41	4.12			-0.672	-2.31
3.4	3			-0.323	0.64
4.79	4.58			4.65	5.06
3.82	4.12			5.19	4.89
2.41	2.8			2.15	1.49
3.6	3.36			0.0428	0.62
5.65	5.86			5.11	4.81
3.73	3.51			4.54	4.2
4	3.73			4.21	3.82
0.924	1.49			1.7	2.2
4.29	4.08			3.61	3.95
3.96	3.7			0.813	0.121
-0.567	0.114			1.62	1.04
4.47	4.69			6.91	7.3
2.73	2.4			-0.0758	0.686
1.51	0.941			3.97	3.43
0.719	1.11			5.18	4.91
5.75	6			-0.169	0.786
4.8	4.61			5.93	6.39
6.71	6.5			7.08	7.65
5.86	6.05			2.78	3.32
4.57	4.75			5.53	5.85
7.02	6.79			1.02	0.165
3.29	3.51			-0.538	-1.47
3.01	2.69			3.25	2.78
0.399	0.873			1.88	2.43
9.06	8.9			3.63	3.99
3.07	2.85			4.27	3.93
4.71	4.9			3.54	4.02
3.2	2.98			4.7	4.98
1.23	1.57			2.79	2.2
1.16	1.53			-0.00887	-0.938
2.49	2.96			3.06	3.48
5.01	4.68			1.46	2.05
2.96	2.72			3.56	3.97
4.72	4.53			3.25	2.58
3.65	3.85			3.82	3.41
9.76	9.93			5.4	5.71
0.61	-0.0926			4.19	3.71
0.00092	0.708			2.78	3.12
1.92	2.2			4.99	4.7
8.24	8.76			4.16	4.45
1.76	1.4			0.78	1.63
3.33	3.68			3.55	3.97
4.25	4.46			5.57	5.07
6.31	5.82			7.13	6.81
2.92	2.69			-1.21	0.138
5.76	5.95			3.21	3.6
0.484	-0.196			4.83	5.13
5.06	5.22			1.97	2.42
7.32	7.12			8.31	8.64
3.68	3.96			4.59	5.14
8	8.31			3.04	2.69
1.95	1.59			8.57	8.29
4.3	4.11			6.45	6.82
7.51	7.31			1.89	0.548
0.235	-0.286			3.91	4.43
4.49	3.97			2.68	3.08
6	6.34			4.28	3.92
2.63	3.08			7.13	6.86
4.5	4.21			5.44	5.04
2.26	1.98			5.69	5.38
3.34	3.1			2.82	2.45
2.8	2.58			0.789	1.56
5.67	5.94			5.43	5.82
3.5	3.77			7.14	6.85
4.94	4.71			2.05	1.53
7.63	7.48			3.63	3.1
1.94	1.63			8.3	8.58
3.55	3.76			5.16	5.7
[truncated: 9,925 more rows]

## Sheet: Fig 8
a. U17 Knockdown
	GFP con	GFP con	GFP con	GFP con	GFP con	GFP con	GFP con	snora73con	snora73con	snora73con	snora73con	snora73con	snora73con	snora73con	snora73con	GFP MCD	GFP MCD	GFP MCD	GFP MCD	GFP MCD	GFP MCD	GFP MCD	GFP MCD	GFP MCD	GFP MCD	snora73 mcd	snora73 mcd	snora73 mcd	snora73 mcd	snora73 mcd	snora73 mcd	snora73 mcd	snora73 mcd	snora73 mcd	snora73 mcd
Snhg3	2.24813	2.53609	1	0.915022	0.83191	1.12285	2.53496	3.51246	2.35536	1.59242	1.3479	0.967834	1.51463	1.8203	1.59773	1.72582	2.71605	14.3063	11.2377	3.29549	8.28797	5.68839	1.19492	5.06398	5.78756	2.12668	3.8602	6.62271	1.09565	1.50253	1.50578	1.59512	1.18521	4.34249	2.28689
SNORA73	0.516613	0.488466	1	1.26733	0.731159	1.11769	1.82401	0.171498	0.132119	0.523477	0.338379	0.250831	0.224758	0.138802	0.459577	0.475779	0.811219	9.71017	6.64306	1.60399	2.32335	1.71192	1.27242	1.306	1.31841	0.303634	1.84464	0.408316	0.30816	0.156422	0.154696	0.222167	0.51047	0.433239	0.430129
c. PMNs
GFP con	snora73 con	GFP MCD	snora73 mcd
0	0.17	2.5	0.625
0	0.17	1.09091	0.555556
0	0.17	1.75	1.57143
0	0	1	1.25
0.16777	0	0.75	0.333333
		1.6	0.8
		1.125	0.833333
		1.125	0.166667
		2.375	0.8
		1.66667	0.6
d. Triglycerides
GFP con	snora73 con	GFP MCD	snora73 mcd
185.2	149.6	1920	712
193.8	123.2	1500	1776*
43.9805	97.846	792	986
48.3944	67.83	880	641.4
96.4853	43.8099	629.4	454
57.1152	41.3802	1323	372		*Outliers (Rout) excluded
39.6653	49.7995	428	349
		910	442
		737.2	592.2
		1097	664
			3040*
e.Triol
GFP con	snora73 con	GFP MCD	snora73 mcd
0.331	0.295	3.645	0.287
0.234	0.306	0.709	0.803
0.29	0.307	0.946	0.461
0.373	0.298	0.372	0.672
0.398	0.346	1.35	1.83*		*Outlier (Grubbs) excluded
0.283	0.239	0.362	0.475
0.298	0.33	2.205	0.333
	0.265	1.215	0.407
		1.395	0.639
f. Keto
GFP con	snora73 con	GFP MCD	snora73 mcd
1.04	0.926	9.37*	0.678
0.872	0.966	1.09	1.31
0.749	0.925	1.14	0.705
0.817	0.869	0.789	1.015
0.655	0.857	3.045	3.95*		*Outlier (Grubbs) excluded
1.1	0.717	0.708	0.78
0.921	0.973	3.35	0.569
	1.1	2.19	1.18
		2.01	1.52
g. Fibrosis/inflammation qPCR
	GFP con	GFP con	GFP con	GFP con	GFP con	GFP con	snora73 con	snora73 con	snora73 con	snora73 con	snora73 con	snora73 con	snora73 con	snora73 con	GFP MCD	GFP MCD	GFP MCD	GFP MCD	GFP MCD	GFP MCD	GFP MCD	GFP MCD	GFP MCD	GFP MCD	snora73 mcd	snora73 mcd	snora73 mcd	snora73 mcd	snora73 mcd	snora73 mcd	snora73 mcd	snora73 mcd	snora73 mcd	snora73 mcd
Col1a1	1	0.823699	1	0.416141	0.760292	0.986872	0.724837	0.399848	0.717067	0.61343	0.300569	0.30357	0.38293	1	4.8735	1.4835	5.96929	4.0641	2.65934	15.17581*	4.66	3.45947	3.05835	2.91556	1.77256	1.65111	2.37544	2.37422	2.21147	2.67112	2.99338	4.52791	2.9909	1.36634
Col2a1	1.2722	1	0.500288	0.762575	1.06117	0.945149	5.433142*	1.08113	1.01236	1.00792	0.505631	0.481999	0.635093	1.07442	6.51579	5.61391	2.98609	2.88694	9.25838	6.40746	1.78871	9.81932	3.21842	1.81408	2.50692	2.93589	3.47377	1.41186	2.35119	2.90342	1.25522	1.36763	1.44419	1.56026		*Outlier (Grubbs) excluded
Col3a1	1.00094	1	0.432294	0.925334	1.09959	0.794366	4.675592*	0.834182	1.12928	1.01847	0.453672	0.449189	0.573907	1.24561	5.46565	4.80103	2.76367	2.53	7.23405	4.87113	1.225	8.50001	2.59515	1.68162	2.3538	3.73424	3.3924	1.41787	1.8698	3.04626	1.2329	1.19838	1.37534	1.59339
Timp1	0.910995	1	0.29833	0.422752	0.864178	1.09728	1.27031	0.39751	0.688173	0.515108	0.52	0.205374	0.192124	0.811847	15.4688	11.6247	6.02702	10.9781	26.5568	32.1682	3.98033	41.7104	10.1995	9.39104	4.92497	10.6931	7.54849	3.72877	5.67947	18.0703	3.66395	4.53845	3.70174	6.22122

## Sheet: supp Fig 1
a. Glycolysis
	WT	WT	WT	mutant 2E4	mutant 2E4	mutant 2E4
G6P	1	1.02	1.05	0.893	1.06	0.92
FBP	1	1.55	1.27	1.12	1.88	1.94
GAP	1	1.2	1.2	0.832	0.843	0.69
2/3-PG	1	1.01	1.06	1.33	1.41	1.4
LAC	1	0.835	1.02	1.07	1.13	0.663
b. G6P
	WT	WT	WT	mutant 2E4	mutant 2E4	mutant 2E4
m+0	71.4963	71.0458	67.6811	72.8348	76.1133	78.1165
m+1	0	0	0	0	0	0
m+2	0	0	0	0	0	0
m+3	0	0	0	0.00872993	0	0
m+4	0	0	0	0	0	0
m+5	0	0	0	0	0	0
m+6	28.5037	28.9542	32.3189	27.1564	23.8867	21.8835
c. GAP
	WT	WT	WT	mutant 2E4	mutant 2E4	mutant 2E4
m+0	11.8274	9.1623	12.324	13.5921	14.4102	12.3491
m+1	0	0	0	0	0	0
m+2	7.3326	1.5573	8.4402	9.8019	7.5465	13.1461
m+3	80.84	89.2804	79.2357	76.606	78.0433	74.5048
d. 2/3 PG
	WT	WT	WT	mutant 2E4	mutant 2E4	mutant 2E4
m+0	20.7317	22.5264	19.6999	20.9356	27.4634	23.0574
m+1	0	0	0	0.0411987	0.00857605	0.267769
m+2	0	0	0.151588	0.342793	0.413338	0.651627
m+3	79.2683	77.4736	80.1485	78.6804	72.1147	76.0232
e. LAC
	WT	WT	WT	mutant 2E4	mutant 2E4	mutant 2E4
m+0	35.291	36.7416	25.9519	31.2714	39.8149	44.8301
m+1	1.16101	1.276	0.798042	1.5757	1.25678	1.60664
m+2	1.57265	1.65595	1.23253	2.18353	1.68445	2.16611
m+3	61.9753	60.3264	72.0175	64.9694	57.2438	51.3971

## Sheet: supp Fig 2
a. FAO enzymes
	WT	WT	WT	mutant 2E4	mutant 2E4	mutant 2E4
FAT	1	1.20687	1	0.99547	0.74108	1.68714
ACADL	1.214	1.04365	1.11846	1.16856	0.44925	0.83933
CPT1A	1.00817	1.11056	1.15198	1.24558	1.1142	0.87149
HADH	0.91017	1.11056	1.00001	0.69549	0.78293	0.44194
PPARA	0.79107	1.11056	1.08732	0.92858	0.61994	0.591
b. TCA enzymes
	WT	WT	WT	mutant 2E4	mutant 2E4	mutant 2E4
CS	0.92972	0.87895	1.19719	1.16002	1.14526	0.90231
IDH2	1.19561	0.891	0.89909	0.70932	0.88092	0.69639
MDH2	1.19561	1.00508	1.12503	1.02193	1.106	0.81222
OGDH	1.09965	1.03442	1.00027	1.15046	1.14526	0.78647
SDHA	1.19561	1.26707	1.23574	1.03884	0.76188	0.9495
c. mtDNA:nucDNA
WT	mutant 2E4
964.627	658.053
832.771	930.631
738.273	996.192

[truncated: 4 more sheets: supp Fig 3, supp Fig 4, supp Fig 5, supp Fig 6]
